# Supplementary material for: Development of A4 antibody for detection of neuraminidase I223R/H275Y-associated antiviral multidrug-resistant influenza virus
Source: Nat Commun. 2020 Jul 9;11:3418. doi: 10.1038/s41467-020-17246-w (PMC7347576; doi:10.1038/s41467-020-17246-w)
Supplement: Supplementary file 4 — Source Data [file 41467_2020_17246_MOESM4_ESM.xlsx]

## Sheet: Figure 1a
X-axis	Y-axis
Clone #	WT NA	I223R/H275Y NA
1	0.139	0.073
2	0.184	0.1
3	0.13	0.064
4	0.771	0.137
5	0.099	0.088
6	0.103	0.103
7	0.104	0.084
8	0.11	0.087
9	0.11	0.077
10	0.21	0.153
11	0.125	0.07
12	0.151	0.077
13	0.249	0.119
14	0.154	0.138
15	0.103	0.083
16	0.102	0.101
17	0.293	0.102
18	1.01	0.15
19	0.357	0.108
20	0.267	0.142
21	0.125	0.092
22	0.11	0.095
23	0.105	0.091
24	0.11	0.07
25	0.128	0.073
26	0.119	0.086
27	0.165	0.146
28	0.283	0.129
29	0.124	0.095
30	0.117	0.105
31	0.13	0.134
32	0.135	0.088
33	0.369	0.11
34	0.617	0.1
35	0.137	0.106
36	0.125	0.068
37	0.177	0.159
38	0.173	0.101
39	0.218	0.093
40	0.183	0.091
41	1.548	0.259
42	0.124	0.086
43	0.132	0.098
44	0.102	0.084
45	0.128	0.079
46	0.407	0.086
47	0.112	0.077
48	0.179	0.088
49	0.149	0.085
50	0.109	0.084
51	0.432	0.215
52	0.542	0.229
53	0.151	0.094
54	0.492	0.43
55	0.214	0.083
56	0.426	0.217
57	0.178	0.12
58	0.621	0.324
59	0.328	0.257
60	0.129	0.072

## Sheet: Figure 2a
X-axis	Y-axis
Time (s)	31.25 nM	62.5 nM	125 nM	250 nM	500 nM	1000 nM	2000 nM
0	1.13258	0.79556	2.2427	2.32573	2.03941	2.92274	1.62609
1	1.13705	0.86121	2.31714	2.43336	2.19001	3.1294	1.97533
2	1.14156	0.92606	2.39077	2.53984	2.33917	3.33436	2.32126
3	1.1461	0.99013	2.46359	2.64517	2.48689	3.53762	2.66389
4	1.15067	1.0534	2.53561	2.74936	2.63318	3.73917	3.00321
5	1.15527	1.11587	2.60681	2.85241	2.77803	3.93903	3.33921
6	1.1599	1.17756	2.67721	2.95431	2.92144	4.13719	3.67191
7	1.16456	1.23845	2.7468	3.05506	3.06342	4.33365	4.0013
8	1.16925	1.29854	2.81559	3.15467	3.20396	4.52841	4.32738
9	1.17398	1.35785	2.88356	3.25313	3.34306	4.72147	4.65015
10	1.17873	1.41636	2.95073	3.35044	3.48072	4.91284	4.96961
11	1.18352	1.47407	3.0171	3.44662	3.61695	5.1025	5.28576
12	1.18834	1.53099	3.08265	3.54164	3.75174	5.29046	5.59861
13	1.19318	1.58712	3.1474	3.63552	3.8851	5.47673	5.90814
14	1.19806	1.64246	3.21134	3.72825	4.01702	5.66129	6.21437
15	1.20297	1.697	3.27447	3.81984	4.1475	5.84416	6.51728
16	1.20791	1.75075	3.33679	3.91029	4.27655	6.02532	6.81689
17	1.21289	1.8037	3.39831	3.99958	4.40415	6.20479	7.11319
18	1.21789	1.85586	3.45902	4.08774	4.53033	6.38256	7.40618
19	1.22292	1.90723	3.51892	4.17474	4.65506	6.55863	7.69586
20	1.22799	1.95781	3.57801	4.2606	4.77836	6.73299	7.98223
21	1.23309	2.00759	3.6363	4.34532	4.90022	6.90566	8.26529
22	1.23821	2.05658	3.69378	4.42889	5.02065	7.07663	8.54504
23	1.24337	2.10477	3.75045	4.51131	5.13963	7.2459	8.82149
24	1.24856	2.15217	3.80631	4.59259	5.25718	7.41347	9.09462
25	1.25378	2.19878	3.86137	4.67273	5.3733	7.57935	9.36445
26	1.25903	2.24459	3.91562	4.75171	5.48798	7.74352	9.63096
27	1.26432	2.28961	3.96906	4.82956	5.60122	7.90599	9.89417
28	1.26963	2.33384	4.0217	4.90625	5.71302	8.06677	10.1541
29	1.27497	2.37727	4.07352	4.9818	5.82339	8.22584	10.4107
30	1.28035	2.41991	4.12454	5.05621	5.93232	8.38321	10.6639
31	1.28576	2.46176	4.17475	5.12947	6.03982	8.53889	10.9139
32	1.29119	2.50281	4.22416	5.20158	6.14587	8.69287	11.1606
33	1.29666	2.54307	4.27275	5.27255	6.25049	8.84514	11.4039
34	1.30216	2.58254	4.32054	5.34238	6.35368	8.99572	11.644
35	1.30769	2.62121	4.36752	5.41105	6.45542	9.1446	11.8807
36	1.31325	2.65909	4.4137	5.47859	6.55573	9.29178	12.1141
37	1.31885	2.69618	4.45906	5.54497	6.65461	9.43726	12.3442
38	1.32447	2.73247	4.50362	5.61021	6.75205	9.58104	12.571
39	1.33012	2.76797	4.54737	5.67431	6.84805	9.72312	12.7945
40	1.33581	2.80267	4.59032	5.73726	6.94261	9.8635	13.0147
41	1.34153	2.83659	4.63246	5.79906	7.03574	10.0022	13.2316
42	1.34727	2.8697	4.67378	5.85972	7.12743	10.1392	13.4452
43	1.35305	2.90203	4.71431	5.91924	7.21768	10.2744	13.6555
44	1.35886	2.93356	4.75402	5.9776	7.3065	10.408	13.8624
45	1.3647	2.9643	4.79293	6.03483	7.39388	10.5399	14.0661
46	1.37058	2.99424	4.83103	6.0909	7.47982	10.6701	14.2664
47	1.37648	3.0234	4.86832	6.14584	7.56432	10.7986	14.4634
48	1.38241	3.05175	4.9048	6.19962	7.64739	10.9254	14.6571
49	1.38838	3.07932	4.94048	6.25226	7.72903	11.0505	14.8475
50	1.39437	3.10609	4.97535	6.30376	7.80922	11.1738	15.0346
51	1.40598	3.1325	5.00616	6.33511	7.85877	11.2623	15.1365
52	1.41606	3.1554	5.03239	6.36471	7.91085	11.3539	15.2533
53	1.42558	3.17554	5.05622	6.39478	7.9632	11.4465	15.3727
54	1.43453	3.19454	5.08001	6.42315	8.01438	11.538	15.4923
55	1.44272	3.21186	5.10178	6.45197	8.06459	11.6303	15.6143
56	1.45042	3.22849	5.12118	6.48221	8.11632	11.7271	15.743
57	1.45817	3.24388	5.14266	6.51371	8.16808	11.826	15.8756
58	1.46587	3.25752	5.16588	6.54675	8.22357	11.9264	16.0114
59	1.47368	3.27166	5.18747	6.58109	8.2792	12.0272	16.1498
60	1.4814	3.28518	5.20881	6.61577	8.33387	12.1279	16.2909
61	1.48893	3.2985	5.22941	6.64989	8.39077	12.2274	16.4291
62	1.49633	3.31152	5.25003	6.68245	8.4491	12.3243	16.5658
63	1.50368	3.32486	5.27202	6.71599	8.50445	12.4192	16.702
64	1.51091	3.33845	5.29265	6.74764	8.56032	12.5127	16.8338
65	1.51839	3.35076	5.31268	6.77804	8.61579	12.6062	16.9637
66	1.52568	3.3651	5.33287	6.80782	8.67045	12.6975	17.0937
67	1.53253	3.37825	5.35194	6.83746	8.72388	12.7886	17.22
68	1.53861	3.39028	5.37201	6.86586	8.77691	12.8784	17.348
69	1.54421	3.40159	5.39107	6.89431	8.83112	12.9706	17.4744
70	1.54959	3.41265	5.40902	6.92433	8.8858	13.064	17.6006
71	1.55491	3.42349	5.42804	6.95397	8.93907	13.1558	17.7255
72	1.56001	3.43376	5.44685	6.98512	8.99425	13.2455	17.8498
73	1.56455	3.44304	5.46416	7.01609	9.04818	13.3361	17.9741
74	1.56907	3.45161	5.4821	7.04585	9.1025	13.4269	18.0992
75	1.57377	3.45957	5.50031	7.075	9.15607	13.5168	18.2213
76	1.57827	3.46738	5.51766	7.10448	9.20816	13.6057	18.3417
77	1.58261	3.47453	5.5344	7.13376	9.25988	13.6958	18.4629
78	1.58674	3.48142	5.55043	7.16337	9.3119	13.7837	18.5835
79	1.59192	3.48735	5.56605	7.19276	9.36239	13.8733	18.7045
80	1.59771	3.49324	5.5806	7.22081	9.41387	13.9635	18.8239
81	1.60323	3.49979	5.59542	7.24939	9.46567	14.052	18.9411
82	1.6089	3.50553	5.61	7.27752	9.51631	14.1406	19.0585
83	1.61462	3.51093	5.62368	7.30445	9.56694	14.2266	19.1757
84	1.62015	3.51661	5.63783	7.33107	9.61621	14.3127	19.2915
85	1.62563	3.5215	5.65233	7.35837	9.66542	14.3992	19.4065
86	1.63103	3.52582	5.6666	7.38588	9.71518	14.4835	19.5222
87	1.63625	3.52975	5.68044	7.41377	9.76406	14.5688	19.6386
88	1.64116	3.53286	5.69418	7.44073	9.81425	14.6539	19.7532
89	1.64607	3.53559	5.70728	7.46681	9.8646	14.7382	19.8689
90	1.65022	3.53724	5.71975	7.49343	9.91614	14.822	19.984
91	1.65427	3.53887	5.73127	7.51962	9.96675	14.9052	20.0982
92	1.65795	3.54115	5.74332	7.54584	10.0169	14.9865	20.214
93	1.66134	3.54349	5.75481	7.57182	10.0662	15.067	20.3285
94	1.6646	3.54535	5.76713	7.59724	10.1169	15.1472	20.4426
95	1.66721	3.54708	5.77963	7.62164	10.1668	15.2275	20.5567
96	1.66944	3.54832	5.7919	7.64574	10.2159	15.3072	20.6698
97	1.67172	3.54989	5.80369	7.67091	10.2649	15.3853	20.7829
98	1.67387	3.55156	5.81529	7.69541	10.3146	15.4627	20.8957
99	1.67572	3.5529	5.82661	7.7194	10.3629	15.5393	21.0079
100	1.6772	3.55468	5.837	7.74426	10.4106	15.6171	21.1189
101	1.67847	3.5569	5.84744	7.7686	10.4591	15.6952	21.2287
102	1.67988	3.55848	5.85758	7.79174	10.5082	15.7734	21.3393
103	1.68137	3.5598	5.86758	7.8142	10.5557	15.8511	21.4508
104	1.68276	3.56089	5.87822	7.83633	10.604	15.9286	21.5626
105	1.68378	3.56156	5.88877	7.85936	10.6522	16.005	21.674
106	1.68517	3.5622	5.89965	7.88152	10.7003	16.0811	21.7832
107	1.6864	3.56317	5.91059	7.90394	10.7475	16.1575	21.891
108	1.68744	3.56415	5.92158	7.92596	10.7942	16.2321	22.0007
109	1.68816	3.56511	5.93243	7.94801	10.8416	16.3087	22.1072
110	1.68857	3.56574	5.94332	7.96942	10.8903	16.3841	22.2133
111	1.68857	3.56644	5.95418	7.99021	10.9382	16.459	22.3173
112	1.68783	3.56719	5.96508	8.01124	10.9847	16.5349	22.4232
113	1.68673	3.56771	5.97598	8.03193	11.0305	16.61	22.5308
114	1.68531	3.56805	5.98664	8.05215	11.0753	16.6835	22.636
115	1.68373	3.5685	5.99674	8.07219	11.1203	16.7579	22.7412
116	1.68189	3.56896	6.00634	8.09229	11.1646	16.8322	22.8471
117	1.67952	3.5694	6.01633	8.11278	11.2092	16.9043	22.952
118	1.67669	3.56969	6.02665	8.13299	11.2523	16.9775	23.0575
119	1.67342	3.57003	6.03704	8.15266	11.2958	17.0499	23.1623
120	1.67031	3.57057	6.0473	8.17209	11.3391	17.1224	23.2655
121	1.66708	3.57119	6.05743	8.19171	11.3817	17.1946	23.3672
122	1.66344	3.57203	6.06816	8.21154	11.4246	17.268	23.4701
123	1.65997	3.57281	6.07983	8.23217	11.4673	17.3407	23.5702
124	1.65629	3.57355	6.09144	8.25242	11.5092	17.4133	23.6712
125	1.65257	3.57455	6.10299	8.27282	11.5503	17.4844	23.7719
126	1.64868	3.57559	6.11441	8.29343	11.5924	17.5562	23.872
127	1.64489	3.57684	6.12604	8.31349	11.6338	17.6283	23.9732
128	1.6414	3.57804	6.13757	8.33353	11.6746	17.7012	24.0726
129	1.63768	3.57937	6.14953	8.35308	11.7158	17.772	24.1732
130	1.63389	3.58072	6.16132	8.37265	11.7567	17.8432	24.2738
131	1.62992	3.58212	6.17303	8.3927	11.7974	17.913	24.3736
132	1.62579	3.58356	6.18456	8.41203	11.8374	17.9821	24.4718
133	1.62157	3.58547	6.19621	8.43152	11.8787	18.0516	24.5684
134	1.61716	3.58747	6.20826	8.45083	11.9198	18.1209	24.6672
135	1.61233	3.58919	6.22014	8.46973	11.9605	18.1904	24.7656
136	1.60761	3.59072	6.23264	8.48845	12.001	18.2585	24.8631
137	1.60286	3.5923	6.24461	8.50712	12.0412	18.326	24.9608
138	1.59816	3.59427	6.25613	8.52621	12.0796	18.3927	25.0557
139	1.59305	3.59629	6.26807	8.54532	12.1178	18.4589	25.1518
140	1.58803	3.59851	6.28036	8.56427	12.1566	18.5256	25.2471
141	1.58394	3.60102	6.2922	8.58346	12.1953	18.5921	25.341
142	1.58024	3.6038	6.30412	8.60206	12.2352	18.6586	25.4353
143	1.57672	3.60659	6.31599	8.62057	12.2752	18.7234	25.5298
144	1.57336	3.6094	6.32778	8.63959	12.315	18.7891	25.6235
145	1.57031	3.61251	6.33949	8.65818	12.3551	18.8545	25.7167
146	1.56736	3.61575	6.35131	8.67634	12.3942	18.9199	25.8097
147	1.56507	3.61919	6.36299	8.69434	12.4331	18.9861	25.9033
148	1.5628	3.6225	6.3742	8.71217	12.4727	19.0516	25.9963
149	1.56068	3.62584	6.38539	8.73057	12.5141	19.1168	26.0875
150	1.55872	3.6296	6.3966	8.74853	12.5538	19.1814	26.1783
151	1.55652	3.63349	6.40771	8.76632	12.5932	19.2457	26.2709
152	1.55444	3.63743	6.41885	8.78371	12.6317	19.311	26.3626
153	1.5524	3.64128	6.42997	8.80082	12.6686	19.3763	26.4532
154	1.55058	3.64514	6.44092	8.81773	12.7064	19.4398	26.5439
155	1.54867	3.64886	6.45176	8.83478	12.744	19.5032	26.6339
156	1.54703	3.65251	6.46236	8.85163	12.7815	19.5669	26.7242
157	1.54574	3.65626	6.47294	8.86846	12.8189	19.63	26.8135
158	1.54456	3.65995	6.48283	8.8848	12.8568	19.6926	26.9034
159	1.54366	3.6633	6.49266	8.90144	12.8935	19.7549	26.9925
160	1.54291	3.66673	6.5023	8.91771	12.9311	19.8185	27.081
161	1.54242	3.66993	6.51202	8.93384	12.9691	19.8817	27.1686
162	1.54219	3.67331	6.52181	8.94992	13.007	19.9454	27.2567
163	1.54221	3.67672	6.53113	8.96667	13.0445	20.0092	27.345
164	1.54228	3.68009	6.54036	8.98376	13.0829	20.074	27.4321
165	1.54259	3.68329	6.54917	9.00121	13.1208	20.1383	27.5188
166	1.54269	3.6864	6.55799	9.01839	13.1581	20.2026	27.6051
167	1.54292	3.68928	6.56699	9.03602	13.1957	20.2676	27.6901
168	1.543	3.69232	6.57618	9.05363	13.2334	20.3327	27.7772
169	1.5433	3.69531	6.5854	9.07172	13.2712	20.3974	27.8636
170	1.54391	3.69809	6.59461	9.08993	13.3085	20.4597	27.9497
171	1.54501	3.7005	6.60408	9.10756	13.3454	20.5218	28.0348
172	1.54605	3.70279	6.61366	9.12534	13.3831	20.5843	28.1209
173	1.54759	3.70529	6.62301	9.14295	13.4185	20.6461	28.2062
174	1.54968	3.70761	6.63282	9.16065	13.4538	20.7083	28.2906
175	1.55222	3.70995	6.64253	9.17851	13.489	20.7698	28.3748
176	1.55497	3.71173	6.65255	9.19597	13.5247	20.8313	28.4588
177	1.55809	3.71307	6.66251	9.21382	13.5607	20.8921	28.5444
178	1.56144	3.71442	6.67208	9.23197	13.597	20.9536	28.6288
179	1.56511	3.71565	6.68165	9.25007	13.6329	21.0156	28.7114
180	1.56885	3.71687	6.69108	9.26828	13.6703	21.0772	28.7938
181	1.57207	3.71794	6.7012	9.28686	13.7065	21.1368	28.8759
182	1.5755	3.71887	6.71118	9.30522	13.7417	21.1967	28.9595
183	1.57908	3.71957	6.72093	9.3238	13.7764	21.2553	29.0424
184	1.58262	3.72025	6.73078	9.3426	13.8122	21.3156	29.1249
185	1.58643	3.7208	6.74061	9.36137	13.8484	21.3754	29.2082
186	1.59034	3.72129	6.75011	9.38012	13.8842	21.4332	29.2917
187	1.59419	3.7218	6.75947	9.39866	13.9194	21.4917	29.3749
188	1.59803	3.72232	6.76838	9.41663	13.9547	21.5498	29.458
189	1.60189	3.72313	6.7769	9.43459	13.9895	21.6073	29.5412
190	1.60527	3.72395	6.78524	9.45264	14.0251	21.6655	29.623
191	1.60885	3.72544	6.79372	9.47056	14.0604	21.7234	29.7054
192	1.61209	3.72704	6.80228	9.48863	14.095	21.7818	29.7865
193	1.615	3.72879	6.81082	9.50661	14.1293	21.8404	29.8671
194	1.61789	3.73069	6.81906	9.52449	14.164	21.8993	29.9491
195	1.6205	3.73263	6.82783	9.54227	14.1991	21.958	30.0313
196	1.62338	3.73497	6.83674	9.56063	14.234	22.0162	30.1135
197	1.62628	3.73755	6.84572	9.57879	14.2689	22.0731	30.1961
198	1.6288	3.74053	6.85487	9.59684	14.3023	22.131	30.2791
199	1.6312	3.74343	6.86396	9.61399	14.3359	22.1877	30.3612
200	1.63339	3.7463	6.87316	9.6303	14.3712	22.2453	30.4424
201	1.6356	3.74926	6.88291	9.64659	14.4062	22.3017	30.5248
202	1.63778	3.75211	6.89266	9.66257	14.4409	22.3595	30.6058
203	1.63968	3.75526	6.90211	9.67851	14.4745	22.416	30.6861
204	1.64109	3.75837	6.91236	9.69447	14.5089	22.4739	30.7659
205	1.64247	3.76145	6.92276	9.71067	14.5434	22.5313	30.845
206	1.64433	3.76462	6.93311	9.72606	14.5778	22.5882	30.9211
207	1.64557	3.76773	6.94358	9.74232	14.6122	22.6452	30.9983
208	1.64671	3.77059	6.95399	9.75867	14.6473	22.7002	31.0745
209	1.64804	3.77336	6.9644	9.77503	14.6811	22.7568	31.1517
210	1.64934	3.77604	6.97472	9.79177	14.7144	22.8128	31.2304
211	1.65052	3.77856	6.98575	9.80884	14.7475	22.8697	31.3089
212	1.65181	3.78108	6.99686	9.82676	14.7804	22.927	31.3878
213	1.65335	3.78341	7.00799	9.84496	14.8135	22.9824	31.4636
214	1.65493	3.78591	7.01911	9.86315	14.8468	23.0373	31.5378
215	1.6565	3.78846	7.03014	9.88099	14.8806	23.0936	31.6133
216	1.65793	3.79116	7.04164	9.89894	14.9139	23.1492	31.6887
217	1.65921	3.79377	7.05285	9.91696	14.9484	23.2042	31.762
218	1.66011	3.79641	7.064	9.93489	14.9828	23.2599	31.836
219	1.66076	3.79912	7.07478	9.9534	15.0175	23.3139	31.9098
220	1.6613	3.8019	7.08564	9.97152	15.0524	23.3676	31.9836
221	1.6617	3.80465	7.09627	9.99022	15.0872	23.4216	32.0583
222	1.66213	3.80718	7.10699	10.0093	15.1216	23.4752	32.1311
223	1.66277	3.80963	7.11776	10.0278	15.1558	23.5285	32.2013
224	1.66326	3.81207	7.12854	10.0465	15.1897	23.583	32.2737
225	1.66375	3.81446	7.13937	10.0654	15.2226	23.6372	32.3458
226	1.66423	3.81675	7.15016	10.0844	15.2564	23.6913	32.4185
227	1.66491	3.81875	7.16081	10.1031	15.2904	23.7431	32.491
228	1.66597	3.82071	7.17079	10.1224	15.3248	23.7951	32.5622
229	1.66716	3.82262	7.18081	10.1416	15.3584	23.8474	32.6338
230	1.66838	3.82448	7.19059	10.1612	15.3914	23.901	32.7045
231	1.66967	3.82619	7.20032	10.1809	15.424	23.9541	32.7753
232	1.67093	3.8281	7.20986	10.2003	15.4561	24.0069	32.8451
233	1.67224	3.82995	7.21943	10.2201	15.4896	24.0597	32.9174
234	1.67343	3.8316	7.22888	10.2394	15.5229	24.1122	32.9902
235	1.6746	3.83317	7.23822	10.2587	15.5564	24.1636	33.0619
236	1.67605	3.83498	7.24718	10.2787	15.5899	24.2148	33.1324
237	1.67742	3.837	7.25592	10.2985	15.6228	24.2669	33.2039
238	1.67871	3.83898	7.26499	10.3186	15.6562	24.3181	33.2741
239	1.67984	3.8406	7.27427	10.3386	15.6908	24.3698	33.3465
240	1.68106	3.84218	7.283	10.3584	15.7255	24.422	33.4185
241	1.68202	3.84318	7.29197	10.3776	15.7593	24.4725	33.4892
242	1.68251	3.84368	7.30092	10.3958	15.7927	24.5245	33.56
243	1.68296	3.84974	7.32512	10.4144	15.8264	24.5766	33.6305
244	1.67854	3.85525	7.34802	10.4443	15.8669	24.6301	33.6983
245	1.67456	3.86019	7.36946	10.4732	15.907	24.684	33.7668
246	1.67082	3.86458	7.3895	10.5013	15.9461	24.738	33.8368
247	1.66749	3.86844	7.40801	10.5284	15.9855	24.7921	33.9068
248	1.66456	3.87176	7.42512	10.5544	16.024	24.8455	33.9773
249	1.66214	3.87456	7.44118	10.5793	16.0616	24.8998	34.05
250	1.66199	3.87684	7.45606	10.6034	16.0983	24.9544	34.1237
251	1.66227	3.88009	7.47104	10.6266	16.1354	25.0101	34.1974
252	1.66398	3.88366	7.48588	10.6522	16.1719	25.0717	34.2706
253	1.66614	3.8865	7.49965	10.6794	16.208	25.1375	34.3445
254	1.66866	3.88985	7.51194	10.7053	16.2448	25.2062	34.4181
255	1.6715	3.893	7.52333	10.7324	16.2829	25.2753	34.4972
256	1.67469	3.89579	7.53342	10.7579	16.3205	25.3449	34.5811
257	1.67814	3.89788	7.54381	10.7823	16.3579	25.4153	34.6686
258	1.68196	3.89923	7.55297	10.8065	16.3951	25.4834	34.7578
259	1.68589	3.89979	7.56163	10.8292	16.4327	25.5505	34.8476
260	1.68994	3.89995	7.56846	10.8504	16.4704	25.6151	34.9369
261	1.69402	3.8994	7.57393	10.8699	16.5064	25.6784	35.0261
262	1.69809	3.89827	7.57827	10.8873	16.5422	25.7412	35.1139
263	1.70201	3.89601	7.58093	10.9029	16.5764	25.8002	35.2
264	1.70592	3.89283	7.58231	10.9167	16.6096	25.8568	35.2832
265	1.70992	3.88893	7.58205	10.9286	16.6419	25.9098	35.3645
266	1.71378	3.88431	7.58051	10.9393	16.6724	25.9594	35.4452
267	1.71764	3.87899	7.5776	10.9486	16.7022	26.0051	35.5225
268	1.72148	3.87316	7.57292	10.9559	16.7306	26.0482	35.5984
269	1.72556	3.86647	7.56653	10.9615	16.757	26.0879	35.6703
270	1.72953	3.85904	7.55856	10.9653	16.7813	26.124	35.7399
271	1.73354	3.85104	7.54876	10.9672	16.804	26.1592	35.8061
272	1.73732	3.84259	7.53743	10.9679	16.8246	26.1908	35.8693
273	1.7406	3.83358	7.52449	10.9667	16.8432	26.2193	35.9308
274	1.74404	3.82399	7.51019	10.964	16.8616	26.2459	35.9886
275	1.74736	3.81367	7.49442	10.9595	16.8782	26.2686	36.0422
276	1.75035	3.80261	7.4773	10.9532	16.8927	26.2877	36.0909
277	1.75338	3.79149	7.45874	10.9458	16.9051	26.3029	36.1371
278	1.7565	3.78036	7.43891	10.9367	16.9156	26.3156	36.1802
279	1.75917	3.769	7.41817	10.9261	16.9244	26.3248	36.22
280	1.7617	3.75741	7.39618	10.9142	16.9316	26.3314	36.2579
281	1.76434	3.74555	7.37314	10.9007	16.9367	26.3343	36.2925
282	1.76697	3.73357	7.34885	10.8857	16.941	26.3357	36.3234
283	1.76912	3.72149	7.3235	10.8694	16.9442	26.3341	36.3502
284	1.77077	3.70943	7.29734	10.8518	16.9461	26.3303	36.3737
285	1.77242	3.69721	7.27031	10.8329	16.9463	26.3229	36.3938
286	1.77393	3.68498	7.2423	10.8129	16.9445	26.3123	36.4115
287	1.77532	3.67271	7.21351	10.7915	16.942	26.3001	36.4253
288	1.77658	3.66019	7.18389	10.7689	16.9382	26.2853	36.4352
289	1.77801	3.64774	7.15378	10.7457	16.9326	26.2681	36.4415
290	1.77986	3.63563	7.12319	10.7216	16.9254	26.2485	36.4436
291	1.78198	3.62344	7.09225	10.6964	16.9168	26.2264	36.444
292	1.78388	3.61117	7.06073	10.6702	16.9065	26.2018	36.4411
293	1.78654	3.59886	7.02893	10.6429	16.8968	26.1743	36.4367
294	1.78922	3.5863	6.99653	10.6145	16.8862	26.1445	36.4297
295	1.79209	3.57361	6.9638	10.5848	16.8741	26.1121	36.4192
296	1.79516	3.56076	6.93059	10.5543	16.8608	26.0782	36.4055
297	1.79839	3.54769	6.89716	10.5233	16.8467	26.0427	36.3878
298	1.80177	3.53461	6.86332	10.4915	16.8313	26.0061	36.3679
299	1.8053	3.5211	6.8293	10.4589	16.8161	25.9675	36.3442
300	1.80905	3.50758	6.79526	10.4264	16.7999	25.9276	36.3179
301	1.81314	3.49425	6.76108	10.3938	16.7825	25.8857	36.2899
302	1.81737	3.48075	6.72712	10.3605	16.7643	25.8426	36.259
303	1.82173	3.46725	6.69331	10.3268	16.7454	25.7972	36.2266
304	1.82642	3.45356	6.65993	10.2933	16.7263	25.7509	36.1915
305	1.83075	3.43976	6.62623	10.2596	16.706	25.7026	36.153
306	1.83526	3.42623	6.59263	10.2255	16.6849	25.6531	36.1111
307	1.83985	3.41263	6.55934	10.192	16.6629	25.6025	36.0706
308	1.84458	3.39869	6.52626	10.1584	16.6403	25.5501	36.0275
309	1.84941	3.38496	6.49356	10.1252	16.617	25.4975	35.9833
310	1.85408	3.37139	6.46116	10.0923	16.594	25.4441	35.9364
311	1.85844	3.35812	6.42918	10.0595	16.5713	25.3896	35.887
312	1.86259	3.34529	6.39768	10.0265	16.5481	25.3337	35.8362
313	1.86682	3.33232	6.36665	9.99391	16.5245	25.2766	35.7836
314	1.87114	3.31985	6.33619	9.96187	16.5006	25.2196	35.7314
315	1.87554	3.30806	6.30624	9.93036	16.4763	25.1619	35.6786
316	1.88	3.29641	6.27728	9.90012	16.4522	25.1041	35.6236
317	1.88444	3.28525	6.24893	9.87044	16.4279	25.0462	35.5669
318	1.88897	3.27453	6.22192	9.84141	16.4045	24.9891	35.5101
319	1.89413	3.26424	6.19576	9.81331	16.381	24.9318	35.4527
320	1.89963	3.25415	6.17108	9.78587	16.358	24.8769	35.3937
321	1.90557	3.24443	6.14738	9.75986	16.3352	24.8222	35.333
322	1.91161	3.2352	6.12514	9.73472	16.3127	24.768	35.2718
323	1.91764	3.22672	6.10397	9.71015	16.2906	24.714	35.2114
324	1.92424	3.21878	6.08398	9.68739	16.2687	24.6603	35.1518
325	1.93089	3.21135	6.06491	9.66558	16.2473	24.6069	35.0917
326	1.93709	3.20435	6.04704	9.64467	16.2272	24.5545	35.0311
327	1.94329	3.19793	6.03059	9.62492	16.2075	24.5034	34.9708
328	1.94915	3.19216	6.01567	9.60669	16.1883	24.4552	34.9108
329	1.95485	3.187	6.00274	9.58966	16.1699	24.4079	34.8522
330	1.9603	3.18252	5.99152	9.57399	16.1526	24.3621	34.7941
331	1.96542	3.17874	5.9819	9.55946	16.1366	24.3174	34.7363
332	1.97029	3.17569	5.9739	9.54628	16.1219	24.2741	34.6792
333	1.97518	3.17289	5.96774	9.53475	16.1092	24.2336	34.6242
334	1.97999	3.17088	5.9635	9.52474	16.0976	24.1945	34.5695
335	1.98465	3.16968	5.96097	9.51699	16.087	24.1576	34.5155
336	1.98907	3.16926	5.96032	9.51083	16.0776	24.1231	34.4631
337	1.99379	3.16968	5.96188	9.50648	16.0693	24.0917	34.413
338	1.99828	3.17096	5.96552	9.50396	16.0632	24.0625	34.365
339	2.0025	3.17311	5.97123	9.50325	16.0584	24.0364	34.3192
340	2.00629	3.17652	5.9792	9.50449	16.0549	24.0129	34.2751
341	2.00979	3.1809	5.98984	9.50784	16.0528	23.992	34.2326
342	2.01332	3.18687	6.00278	9.51371	16.053	23.9751	34.1927
343	2.01679	3.19421	6.01847	9.52271	16.0552	23.9609	34.1561
344	2.01986	3.19634	6.0198	9.53394	16.059	23.9496	34.123
345	2.02782	3.19895	6.02216	9.53538	16.0576	23.941	34.0962
346	2.03587	3.20205	6.02529	9.53799	16.057	23.9354	34.072
347	2.04427	3.20551	6.02927	9.5418	16.0574	23.9329	34.0508
348	2.05269	3.20949	6.03408	9.54682	16.0588	23.9334	34.0325
349	2.06147	3.21396	6.03971	9.55307	16.061	23.9371	34.0172
350	2.07061	3.21881	6.04619	9.56062	16.0643	23.944	34.0048
351	2.0781	3.22423	6.05352	9.56979	16.0687	23.9543	33.9955
352	2.08549	3.22855	6.06	9.58035	16.0741	23.9664	33.9895
353	2.09218	3.2322	6.06574	9.58852	16.0805	23.975	33.9873
354	2.09849	3.23612	6.07136	9.59465	16.0878	23.9799	33.9883
355	2.10478	3.23915	6.07726	9.60144	16.0963	23.9812	33.9927
356	2.11076	3.24164	6.08299	9.60581	16.1042	23.983	33.9941
357	2.11683	3.24395	6.08871	9.61015	16.1122	23.9837	33.9932
358	2.12241	3.24635	6.09277	9.61446	16.12	23.9824	33.9898
359	2.12768	3.24873	6.09643	9.61745	16.1274	23.9812	33.984
360	2.1328	3.25121	6.09926	9.62009	16.1333	23.9795	33.9774
361	2.13761	3.25363	6.10206	9.62231	16.1386	23.9785	33.9699
362	2.1423	3.25604	6.10494	9.62459	16.1441	23.9766	33.9628
363	2.14671	3.25832	6.10696	9.62701	16.1488	23.9732	33.9553
364	2.15096	3.26067	6.10885	9.62915	16.1536	23.9704	33.9472
365	2.15492	3.26339	6.1105	9.63136	16.1577	23.9677	33.9396
366	2.15828	3.26623	6.11209	9.63361	16.1608	23.9653	33.933
367	2.16157	3.26912	6.11356	9.63518	16.1641	23.9635	33.9263
368	2.16457	3.27202	6.11459	9.63671	16.1664	23.9621	33.9203
369	2.1673	3.27486	6.11525	9.63809	16.1686	23.9606	33.9131
370	2.16967	3.27774	6.11587	9.63939	16.1707	23.9591	33.9066
371	2.17167	3.28084	6.11645	9.64071	16.1726	23.958	33.899
372	2.17337	3.28402	6.11726	9.64186	16.1744	23.9562	33.8917
373	2.17492	3.28684	6.11795	9.64298	16.1761	23.9547	33.8846
374	2.17703	3.28963	6.11866	9.64413	16.1776	23.9528	33.8766
375	2.17913	3.29255	6.1192	9.64522	16.1791	23.9512	33.8689
376	2.18124	3.29559	6.11965	9.64644	16.1804	23.9497	33.8613
377	2.18325	3.29898	6.12013	9.6474	16.1814	23.9486	33.8541
378	2.18502	3.30249	6.12052	9.64851	16.1824	23.9478	33.8472
379	2.18622	3.30585	6.12091	9.64969	16.1833	23.9466	33.8395
380	2.18799	3.30912	6.1213	9.65068	16.184	23.9457	33.8317
381	2.19001	3.3123	6.12169	9.65161	16.1847	23.945	33.8239
382	2.19178	3.31534	6.122	9.65258	16.1853	23.9445	33.8165
383	2.19333	3.3184	6.12231	9.65358	16.1856	23.944	33.8093
384	2.19516	3.3215	6.12265	9.65458	16.1859	23.9431	33.8019
385	2.19711	3.32465	6.12298	9.65551	16.186	23.9423	33.7946
386	2.19907	3.32761	6.12328	9.65637	16.1859	23.9418	33.7877
387	2.20082	3.33049	6.12357	9.65723	16.1859	23.9415	33.7809
388	2.20239	3.3333	6.12392	9.65797	16.1857	23.9413	33.7742
389	2.2041	3.3361	6.12425	9.65863	16.1855	23.9409	33.7677
390	2.20569	3.33868	6.12457	9.65923	16.1852	23.9405	33.7618
391	2.20691	3.34074	6.12488	9.6597	16.185	23.9401	33.7563
392	2.20803	3.34267	6.12518	9.66012	16.1848	23.9399	33.7508
393	2.20958	3.34445	6.12548	9.66051	16.1845	23.9395	33.7451
394	2.21053	3.34598	6.12568	9.66085	16.184	23.9392	33.7396
395	2.21189	3.34754	6.12604	9.66119	16.1835	23.9389	33.7339
396	2.21281	3.34899	6.12671	9.66195	16.1829	23.9386	33.7282
397	2.21374	3.35064	6.12748	9.66264	16.1819	23.9378	33.7221
398	2.21461	3.35187	6.12841	9.66298	16.1812	23.9369	33.7159
399	2.21568	3.35298	6.12954	9.6633	16.1804	23.9359	33.7096
400	2.2167	3.35396	6.13065	9.66356	16.1796	23.935	33.7034
401	2.21761	3.35482	6.13179	9.66374	16.1782	23.934	33.6973
402	2.21843	3.35532	6.1329	9.66411	16.1769	23.9329	33.6914
403	2.21914	3.35564	6.13403	9.66479	16.1755	23.9315	33.6852
404	2.21974	3.3558	6.13506	9.66567	16.1741	23.93	33.6792
405	2.22026	3.35604	6.13606	9.6665	16.1732	23.9287	33.6731
406	2.22118	3.35631	6.13696	9.66746	16.1724	23.9274	33.6671
407	2.22204	3.35627	6.13782	9.66838	16.1717	23.9261	33.6613
408	2.22284	3.35626	6.13879	9.66927	16.171	23.9249	33.6553
409	2.22337	3.35684	6.13941	9.67014	16.1703	23.9236	33.6493
410	2.22364	3.35734	6.14003	9.67082	16.1697	23.9225	33.6433
411	2.22369	3.35778	6.14029	9.67151	16.1692	23.9215	33.6373
412	2.22403	3.358	6.14096	9.67219	16.1688	23.9205	33.6315
413	2.22471	3.35815	6.14127	9.67314	16.1683	23.9195	33.6258
414	2.22545	3.35871	6.14154	9.67402	16.1682	23.9185	33.6202
415	2.22601	3.35914	6.14183	9.67455	16.1683	23.9179	33.6146
416	2.22683	3.35901	6.14202	9.67451	16.1685	23.9172	33.609
417	2.22767	3.35867	6.14211	9.6743	16.1687	23.9166	33.6037
418	2.22865	3.35827	6.14188	9.67417	16.1692	23.9159	33.5985
419	2.22968	3.35779	6.14185	9.67411	16.1696	23.9151	33.5932
420	2.23072	3.35704	6.14189	9.67398	16.17	23.9144	33.5877
421	2.23191	3.35647	6.14182	9.67392	16.1705	23.9137	33.5824
422	2.23309	3.35586	6.14183	9.67394	16.1711	23.9131	33.5772
423	2.23412	3.35522	6.1421	9.67403	16.1716	23.9122	33.5721
424	2.23526	3.35436	6.14256	9.67438	16.1724	23.9117	33.5671
425	2.23587	3.35332	6.14315	9.67461	16.1732	23.911	33.5623
426	2.23691	3.35211	6.14401	9.6749	16.174	23.9104	33.5576
427	2.23838	3.351	6.14502	9.67518	16.1748	23.9099	33.5531
428	2.2398	3.34972	6.14612	9.67555	16.1758	23.9094	33.5481
429	2.24122	3.34847	6.14732	9.67601	16.1767	23.909	33.5433
430	2.24192	3.34727	6.14876	9.67714	16.1777	23.9085	33.5386
431	2.2427	3.34591	6.15031	9.6784	16.1787	23.9079	33.5339
432	2.24368	3.3446	6.15196	9.67987	16.1797	23.9073	33.5294
433	2.24469	3.34341	6.15372	9.68152	16.1806	23.9068	33.5252
434	2.2456	3.3427	6.15554	9.68326	16.1814	23.9063	33.5211
435	2.24597	3.34207	6.1574	9.68491	16.1821	23.9058	33.5172
436	2.24638	3.3417	6.15948	9.68658	16.183	23.9052	33.5135
437	2.24679	3.34106	6.16165	9.68828	16.1838	23.9045	33.51
438	2.24676	3.34034	6.16388	9.68998	16.1843	23.9039	33.5067
439	2.24667	3.33974	6.16618	9.69179	16.1848	23.9034	33.5035
440	2.24655	3.33923	6.16855	9.69375	16.1853	23.9029	33.5005
441	2.24674	3.33884	6.17081	9.69577	16.1856	23.9025	33.4976
442	2.24717	3.33926	6.17333	9.69781	16.1862	23.902	33.495
443	2.24755	3.33979	6.17609	9.69986	16.1869	23.9017	33.4924
444	2.24795	3.34054	6.17875	9.70193	16.1877	23.9014	33.4898
445	2.24856	3.34127	6.18076	9.70369	16.1888	23.9011	33.4873
446	2.24947	3.34201	6.18242	9.7055	16.1896	23.9008	33.485
447	2.25067	3.34281	6.18408	9.70748	16.1909	23.9005	33.4828
448	2.25196	3.3437	6.18556	9.7095	16.1921	23.9001	33.4806
449	2.2536	3.34455	6.18689	9.71139	16.1935	23.8999	33.4785
450	2.25534	3.34545	6.18822	9.71329	16.1949	23.8997	33.4766
451	2.25703	3.34656	6.18954	9.7152	16.1964	23.8995	33.4748
452	2.25828	3.34773	6.19086	9.71678	16.1979	23.8994	33.4731
453	2.25967	3.34917	6.192	9.71822	16.1994	23.8994	33.4712
454	2.26152	3.35062	6.19316	9.71964	16.201	23.8993	33.4687
455	2.26355	3.35206	6.19433	9.72103	16.2029	23.8992	33.4662
456	2.26516	3.35335	6.19549	9.72258	16.2046	23.8991	33.4638
457	2.2673	3.35476	6.19669	9.72407	16.2063	23.8991	33.4612
458	2.26914	3.35608	6.19783	9.72551	16.208	23.8991	33.4587
459	2.27123	3.35742	6.19897	9.72666	16.2097	23.8993	33.4561
460	2.27323	3.35881	6.20003	9.72776	16.2117	23.8995	33.4538
461	2.27525	3.36024	6.20117	9.72903	16.2137	23.9	33.4515
462	2.27733	3.36179	6.20227	9.73	16.2158	23.9007	33.4491
463	2.27929	3.36331	6.2034	9.73098	16.2179	23.9014	33.447
464	2.28126	3.365	6.20471	9.73237	16.2202	23.9021	33.4447
465	2.28324	3.36683	6.20608	9.73372	16.2222	23.9029	33.4426
466	2.28522	3.3689	6.20726	9.73497	16.2242	23.9036	33.4405
467	2.28751	3.3704	6.2085	9.73617	16.226	23.9043	33.4384
468	2.28965	3.37185	6.20977	9.73743	16.2277	23.9048	33.4362
469	2.29163	3.37329	6.21112	9.73853	16.2294	23.9054	33.4339
470	2.29357	3.37473	6.21261	9.73972	16.2309	23.9058	33.4317
471	2.29539	3.37604	6.21402	9.74086	16.2323	23.9063	33.4294
472	2.29781	3.37718	6.21541	9.74194	16.2335	23.9068	33.4271
473	2.30029	3.37839	6.21676	9.74316	16.2346	23.9072	33.4248
474	2.3028	3.37993	6.21812	9.74434	16.2356	23.9076	33.4224
475	2.30518	3.38145	6.21947	9.74554	16.2364	23.9079	33.4197
476	2.30739	3.38277	6.22061	9.74676	16.2372	23.9081	33.4171
477	2.30956	3.38405	6.22175	9.74784	16.2379	23.9085	33.4144
478	2.31159	3.38522	6.22278	9.74895	16.2386	23.9087	33.4117
479	2.31386	3.38627	6.22397	9.75007	16.2388	23.9087	33.409
480	2.31624	3.38724	6.22516	9.75115	16.2395	23.909	33.4063
481	2.31833	3.3882	6.22645	9.75221	16.24	23.9089	33.4036
482	2.32024	3.38914	6.22775	9.75325	16.2401	23.9084	33.4009
483	2.32208	3.39004	6.2291	9.75426	16.2401	23.9079	33.3982
484	2.32383	3.39079	6.23052	9.75527	16.2402	23.9071	33.3954
485	2.32556	3.39137	6.23196	9.75647	16.2403	23.9063	33.3927
486	2.32757	3.39185	6.23343	9.75734	16.2403	23.9055	33.3901
487	2.32957	3.39237	6.23497	9.75814	16.2405	23.9046	33.3875
488	2.33171	3.39272	6.23656	9.75906	16.2404	23.9037	33.3849
489	2.33388	3.39309	6.23819	9.75993	16.2405	23.9026	33.3824
490	2.33609	3.39365	6.23985	9.76048	16.2405	23.9013	33.3799
491	2.3383	3.39413	6.24174	9.76099	16.2408	23.9002	33.3773
492	2.34049	3.39451	6.24362	9.76153	16.2409	23.8989	33.3746
493	2.34263	3.39468	6.24571	9.76203	16.2411	23.8976	33.3719
494	2.34481	3.39461	6.24784	9.76232	16.2415	23.8963	33.3692
495	2.34719	3.39451	6.24992	9.76258	16.2418	23.895	33.3666
496	2.34948	3.39438	6.25183	9.76273	16.2422	23.8936	33.3641
497	2.35209	3.39422	6.25353	9.76264	16.2427	23.892	33.3617
498	2.35454	3.39389	6.25515	9.76251	16.2437	23.8901	33.3591
499	2.35691	3.39364	6.25648	9.76221	16.2443	23.8881	33.3567
500	2.35894	3.39338	6.25777	9.76186	16.2449	23.8863	33.3542
501	2.3606	3.39307	6.25888	9.76169	16.2456	23.8842	33.3517
502	2.36223	3.39273	6.25982	9.7615	16.2467	23.8821	33.3492
503	2.36376	3.39235	6.26042	9.76115	16.2479	23.8802	33.3468
504	2.3652	3.39194	6.26088	9.7605	16.2492	23.8783	33.3443
505	2.3665	3.39149	6.26111	9.75979	16.2506	23.8766	33.342
506	2.3677	3.391	6.26125	9.75904	16.2518	23.8749	33.3397
507	2.36879	3.3904	6.26137	9.75823	16.253	23.8732	33.3375
508	2.36983	3.38984	6.26139	9.75748	16.2543	23.8717	33.3353
509	2.37076	3.38911	6.26132	9.75671	16.2555	23.8704	33.3333
510	2.372	3.38812	6.26149	9.75586	16.2566	23.8691	33.3314
511	2.37353	3.38702	6.2615	9.75514	16.2577	23.868	33.3296
512	2.37532	3.38603	6.2618	9.75435	16.2587	23.8667	33.328
513	2.37701	3.385	6.26166	9.7535	16.2596	23.8656	33.3263
514	2.37859	3.38391	6.26173	9.75261	16.2604	23.8646	33.325
515	2.38021	3.38269	6.26168	9.75175	16.2615	23.8637	33.324
516	2.38194	3.38158	6.26123	9.75121	16.2626	23.8625	33.3231
517	2.38333	3.38026	6.26127	9.75136	16.2637	23.8613	33.3222
518	2.38443	3.37903	6.26133	9.75159	16.2647	23.8602	33.3213
519	2.38539	3.37775	6.26175	9.75188	16.2656	23.8592	33.3205
520	2.3862	3.37645	6.26222	9.75216	16.2664	23.8582	33.3199
521	2.38689	3.37525	6.2625	9.7525	16.2672	23.8574	33.3194
522	2.38756	3.37406	6.26306	9.75298	16.268	23.8568	33.3189
523	2.3878	3.37285	6.26371	9.75353	16.2688	23.8563	33.3183
524	2.38806	3.37166	6.26444	9.75413	16.2695	23.8562	33.3178
525	2.38821	3.3705	6.26519	9.75477	16.27	23.856	33.3172
526	2.38804	3.36947	6.2659	9.75588	16.2704	23.8558	33.3166
527	2.38725	3.3686	6.26689	9.757	16.2707	23.8559	33.316
528	2.38625	3.36775	6.26791	9.75842	16.2709	23.8559	33.3155
529	2.3851	3.36713	6.26897	9.7599	16.2711	23.8561	33.315
530	2.38404	3.36685	6.27007	9.7614	16.2712	23.8562	33.3146
531	2.38326	3.36653	6.27103	9.76237	16.2713	23.8565	33.3141
532	2.38232	3.36658	6.27197	9.76321	16.2714	23.8571	33.3136
533	2.38136	3.36693	6.27292	9.76416	16.2714	23.8577	33.3131
534	2.38009	3.36734	6.27397	9.76488	16.2716	23.8584	33.3126
535	2.37876	3.36779	6.2749	9.76545	16.2718	23.8594	33.3118
536	2.37781	3.36829	6.27583	9.76603	16.272	23.8605	33.3111
537	2.37684	3.36866	6.27685	9.76654	16.272	23.8619	33.3101
538	2.37595	3.36949	6.27775	9.76684	16.2719	23.8641	33.309
539	2.37515	3.3706	6.27863	9.76722	16.2724	23.866	33.3078
540	2.37436	3.3718	6.2796	9.76764	16.2731	23.8681	33.3067
541	2.37369	3.3731	6.28055	9.76788	16.2738	23.8706	33.3056
542	2.373	3.37456	6.28147	9.76805	16.2746	23.8731	33.3044
543	2.37217	3.37533	6.28207	9.76826	16.2754	23.8757	33.3034
544	2.37123	3.37607	6.28226	9.76828	16.2763	23.8784	33.3023
545	2.37036	3.37658	6.28235	9.76823	16.2773	23.8812	33.3013
546	2.36951	3.37706	6.28302	9.76848	16.2783	23.8841	33.3004
547	2.36861	3.37752	6.28404	9.7687	16.2795	23.887	33.2995
548	2.36773	3.37789	6.28503	9.76874	16.2806	23.8901	33.2987
549	2.36667	3.37829	6.28608	9.76874	16.2817	23.8932	33.2977
550	2.36559	3.37886	6.28724	9.76885	16.2829	23.8965	33.2968
551	2.36446	3.3794	6.28859	9.76888	16.2842	23.8998	33.2957
552	2.36341	3.37978	6.28987	9.7689	16.2855	23.9032	33.2944
553	2.36279	3.38004	6.29117	9.76891	16.2869	23.9066	33.2932
554	2.36231	3.38008	6.29249	9.76884	16.2884	23.91	33.2921
555	2.36147	3.38008	6.29375	9.76878	16.2899	23.9133	33.291
556	2.36051	3.38004	6.29497	9.76865	16.2914	23.9167	33.29
557	2.35993	3.38013	6.29586	9.76834	16.2931	23.9202	33.2891
558	2.35891	3.38019	6.2964	9.76776	16.2946	23.9237	33.2885
559	2.35801	3.38037	6.29733	9.76719	16.2961	23.9269	33.288
560	2.35712	3.38056	6.29823	9.7669	16.2977	23.9301	33.2875
561	2.35525	3.38089	6.29911	9.76638	16.299	23.9333	33.2869
562	2.35349	3.38121	6.29992	9.76576	16.3002	23.9361	33.2862
563	2.35158	3.38133	6.3005	9.76553	16.3014	23.9388	33.2856
564	2.3497	3.38155	6.30101	9.76534	16.3025	23.9416	33.2848
565	2.34793	3.38168	6.30141	9.76456	16.3035	23.9442	33.284
566	2.34627	3.38165	6.30153	9.76377	16.3044	23.9468	33.2833
567	2.34473	3.3813	6.30186	9.76295	16.3052	23.9492	33.2824
568	2.34315	3.38136	6.30205	9.76206	16.3059	23.9518	33.2814
569	2.34182	3.38147	6.3022	9.76114	16.3065	23.9543	33.2804
570	2.34083	3.38171	6.30227	9.76032	16.3071	23.9565	33.2795
571	2.33997	3.38201	6.30243	9.75954	16.3077	23.9588	33.2784
572	2.33953	3.38241	6.30258	9.75872	16.3082	23.9608	33.2774
573	2.33894	3.38276	6.30267	9.75801	16.3087	23.9628	33.2765
574	2.33838	3.38296	6.30272	9.75734	16.3093	23.9647	33.2756
575	2.33821	3.38285	6.3028	9.7567	16.3098	23.9665	33.2748
576	2.33821	3.38267	6.30281	9.75593	16.3103	23.9686	33.2739
577	2.33833	3.38242	6.30312	9.75519	16.3106	23.9706	33.2731
578	2.33866	3.3821	6.30353	9.75446	16.311	23.9719	33.2722
579	2.33918	3.38162	6.30385	9.754	16.3114	23.973	33.2715
580	2.33958	3.381	6.30402	9.75343	16.3121	23.9745	33.2708
581	2.34035	3.38031	6.30422	9.75291	16.3125	23.9757	33.2701
582	2.34141	3.37956	6.30444	9.75265	16.3128	23.9765	33.2695
583	2.34244	3.37835	6.30468	9.75245	16.3135	23.9777	33.2688
584	2.3435	3.37722	6.30492	9.75229	16.3142	23.9787	33.2682
585	2.34474	3.37608	6.3052	9.75214	16.3152	23.9797	33.2676
586	2.34614	3.37493	6.30549	9.75175	16.3161	23.9805	33.2671
587	2.34769	3.37367	6.30604	9.75161	16.3172	23.9815	33.2667
588	2.34962	3.37239	6.30657	9.75154	16.3182	23.982	33.2664
589	2.35168	3.37135	6.30698	9.75126	16.3196	23.9825	33.2662
590	2.3536	3.37019	6.30719	9.75096	16.321	23.9829	33.2662
591	2.35582	3.36881	6.30682	9.75057	16.3225	23.983	33.2661
592	2.35822	3.36738	6.30612	9.75062	16.3239	23.9828	33.266
593	2.36072	3.3659	6.30561	9.75073	16.3254	23.9821	33.266
594	2.36332	3.36451	6.30544	9.75085	16.3266	23.9816	33.266
595	2.36591	3.36334	6.30462	9.75109	16.3279	23.9811	33.266
596	2.36827	3.36228	6.30381	9.75136	16.329	23.9803	33.2661
597	2.37058	3.36121	6.30337	9.75165	16.3302	23.979	33.2659
598	2.37294	3.36014	6.30326	9.75218	16.3318	23.9778	33.2659
599	2.37535	3.35905	6.30307	9.7526	16.3334	23.9766	33.2659
600	2.37781	3.35797	6.3028	9.75311	16.3347	23.9755	33.2659
601	2.3808	3.35683	6.3024	9.75374	16.3364	23.9742	33.2658
602	2.384	3.35575	6.30195	9.75426	16.3382	23.9731	33.2657
603	2.38678	3.35466	6.30145	9.75487	16.34	23.972	33.2657
604	2.38955	3.35355	6.30113	9.75553	16.3419	23.9709	33.2656
605	2.39234	3.35225	6.30078	9.75631	16.3435	23.9697	33.2655
606	2.39523	3.35095	6.30052	9.7572	16.3449	23.9685	33.2655
607	2.39829	3.34971	6.30041	9.75812	16.3465	23.9668	33.2654
608	2.40159	3.34858	6.30021	9.75912	16.348	23.965	33.2653
609	2.40493	3.34737	6.29996	9.7601	16.3496	23.9634	33.2653
610	2.40828	3.34627	6.29976	9.761	16.3512	23.9617	33.2653
611	2.41135	3.34512	6.29948	9.76202	16.353	23.9601	33.2654
612	2.41403	3.34399	6.29923	9.76313	16.3547	23.9584	33.2655
613	2.41672	3.34277	6.29898	9.76435	16.3568	23.9569	33.2656
614	2.41942	3.34165	6.29852	9.76572	16.3589	23.9555	33.2657
615	2.42206	3.34058	6.29816	9.76718	16.361	23.9543	33.2655
616	2.4246	3.33956	6.2979	9.76873	16.3629	23.953	33.265
617	2.42711	3.33839	6.29821	9.77041	16.365	23.9522	33.2642
618	2.42962	3.33741	6.29817	9.77214	16.3671	23.952	33.2635
619	2.43231	3.33667	6.29814	9.77388	16.3693	23.9517	33.2627
620	2.43551	3.33604	6.2983	9.77571	16.3715	23.9515	33.2618
621	2.43789	3.33545	6.29826	9.77773	16.3737	23.9514	33.2609
622	2.4409	3.33496	6.29854	9.77985	16.3756	23.9513	33.2598
623	2.44342	3.33441	6.29878	9.78199	16.3775	23.9512	33.2589
624	2.44526	3.334	6.29881	9.78419	16.3794	23.9512	33.2579
625	2.44696	3.33385	6.29837	9.78654	16.3812	23.9512	33.2569
626	2.44855	3.3338	6.29793	9.78897	16.3831	23.9513	33.2559
627	2.45097	3.33387	6.29784	9.79101	16.3849	23.9515	33.2548
628	2.45286	3.33414	6.29738	9.79309	16.3867	23.9518	33.2535
629	2.45402	3.3344	6.29713	9.79513	16.3885	23.952	33.252
630	2.4551	3.33473	6.29691	9.79713	16.3902	23.9523	33.2505
631	2.45609	3.33504	6.29647	9.7991	16.3918	23.9525	33.2489
632	2.45707	3.33556	6.29601	9.80075	16.3934	23.9524	33.2477
633	2.45848	3.33625	6.2956	9.80245	16.395	23.9523	33.246
634	2.45987	3.33675	6.29532	9.80469	16.3964	23.9523	33.244
635	2.46125	3.33754	6.29519	9.80577	16.3978	23.9525	33.2417
636	2.4637	3.33783	6.29519	9.80693	16.3978	23.9527	33.2397
637	2.46419	3.33804	6.29503	9.80863	16.3995	23.953	33.2392
638	2.46459	3.33829	6.29486	9.81032	16.4012	23.9533	33.2386
639	2.46488	3.33857	6.29469	9.81202	16.4028	23.9536	33.2381
640	2.46507	3.33889	6.29451	9.81372	16.4045	23.954	33.2377
641	2.46515	3.33924	6.29433	9.81542	16.4061	23.9544	33.2372
642	2.46514	3.33963	6.29415	9.81712	16.4078	23.9548	33.2368
643	2.46503	3.34004	6.29396	9.81882	16.4094	23.9552	33.2364
644	2.46482	3.34049	6.29377	9.82053	16.4111	23.9557	33.236
645	2.46451	3.34098	6.29358	9.82223	16.4127	23.9562	33.2356
646	2.46409	3.3415	6.29338	9.82394	16.4144	23.9568	33.2353
647	2.46358	3.34205	6.29318	9.82565	16.4161	23.9574	33.235
648	2.46296	3.34263	6.29298	9.82736	16.4177	23.958	33.2347
649	2.46225	3.34325	6.29277	9.82907	16.4194	23.9586	33.2344
650	2.46143	3.34391	6.29256	9.83078	16.421	23.9593	33.2342
651	2.46051	3.34459	6.29234	9.83249	16.4227	23.96	33.2339
652	2.45949	3.34531	6.29212	9.83421	16.4244	23.9607	33.2337
653	2.45838	3.34607	6.2919	9.83592	16.426	23.9615	33.2336
654	2.45716	3.34685	6.29167	9.83764	16.4277	23.9623	33.2334
655	2.45584	3.34767	6.29144	9.83936	16.4293	23.9631	33.2333
656	2.45442	3.34853	6.2912	9.84108	16.431	23.964	33.2332
657	2.4529	3.34941	6.29097	9.8428	16.4326	23.9649	33.2331
658	2.45128	3.35034	6.29072	9.84452	16.4343	23.9658	33.233
659	2.44955	3.35129	6.29048	9.84625	16.436	23.9667	33.233
660	2.44773	3.35228	6.29023	9.84797	16.4376	23.9677	33.233
661	2.44581	3.3533	6.28998	9.8497	16.4393	23.9688	33.233
662	2.44378	3.35436	6.28972	9.85143	16.4409	23.9698	33.233
663	2.44166	3.35545	6.28946	9.85316	16.4426	23.9709	33.2331
664	2.43944	3.35657	6.28919	9.85489	16.4443	23.972	33.2332
665	2.43711	3.35772	6.28893	9.85662	16.4459	23.9731	33.2333
666	2.43468	3.35891	6.28865	9.85835	16.4476	23.9743	33.2334
667	2.43216	3.36014	6.28838	9.86009	16.4492	23.9755	33.2336
668	2.42953	3.36139	6.2881	9.86182	16.4509	23.9768	33.2338
669	2.4268	3.36269	6.28782	9.86356	16.4526	23.978	33.234
670	2.42397	3.36401	6.28753	9.8653	16.4542	23.9793	33.2342
671	2.42104	3.36537	6.28724	9.86704	16.4559	23.9807	33.2344
672	2.41801	3.36676	6.28695	9.86878	16.4575	23.982	33.2347
673	2.41488	3.36818	6.28665	9.87052	16.4592	23.9834	33.235
674	2.41165	3.36964	6.28635	9.87227	16.4609	23.9849	33.2353
675	2.40832	3.37113	6.28604	9.87401	16.4625	23.9863	33.2357
676	2.40489	3.37266	6.28573	9.87576	16.4642	23.9878	33.236
677	2.40135	3.37422	6.28542	9.87751	16.4658	23.9893	33.2364
678	2.39772	3.37581	6.2851	9.87926	16.4675	23.9909	33.2368
679	2.39399	3.37744	6.28478	9.88101	16.4692	23.9925	33.2373
680	2.39015	3.3791	6.28446	9.88276	16.4708	23.9941	33.2377
681	2.38622	3.38079	6.28413	9.88451	16.4725	23.9957	33.2382
682	2.38218	3.38252	6.2838	9.88627	16.4741	23.9974	33.2387
683	2.37804	3.38428	6.28347	9.88802	16.4758	23.9991	33.2393
684	2.37381	3.38607	6.28313	9.88978	16.4775	24.0008	33.2398
685	2.36947	3.3879	6.28279	9.89154	16.4791	24.0026	33.2404
686	2.36503	3.38976	6.28244	9.8933	16.4808	24.0044	33.241

## Sheet: Figure 2c
X-axis	Y-axis	Error Bar	Y-axis	Error Bar
Amount of antigen (ng)	WT NA	WT NA	I223R/H275Y NA	I223R/H275Y NA
100	38102.7	1282	65535	5553.6
50	18499.6	1231.2	65103.4	0
25	8408.3	123.5	64986.9	5553.6
13	4313.7	74.1	61608	775.2
6	2757	352.8	57608	216.5
3.13	2125.4	5.7	31800.2	215.8
1.56	1900.6	425.2	23770.9	0
0.78	1918.7	97.7	12038	114.4
0.39	1853.4	134.7	6269	265.4
0.2	1529.3	161.8	3876.1	328
0	1392.6	958.5	1392.6	958.5

## Sheet: Figure 5b
X-axis	Y-axis	Error Bar	Y-axis	Error Bar
# of Virus (PFU)	WT pH1N1	WT pH1N1	I223R/H275Y pH1N1	I223R/H275Y pH1N1
0	0.572	0.01698	0.61062	0.02731
10	0.579	0.01166	0.66149	0.03415
100	0.568	0.01544	0.70031	0.03404
1000	0.567	0.01563	0.78323	0.02497
10000	0.6	0.02474	0.85307	0.0265
100000	0.618	0.01495	0.92738	0.07381
1000000	0.636	0.02272	1.12597	0.02883

## Sheet: Figure 6a
X-axis	Y-axis
Raman Shift (cm-1)	I223R/H275Y pH1N1	WT pH1N1
650	38.0555	30.2232
650.863	38.0763	30.2279
651.726	38.0791	30.2288
652.588	38.0678	30.2218
653.451	38.0476	30.2025
654.314	38.0232	30.1688
655.177	37.9995	30.1233
656.04	37.9811	30.0742
656.903	37.9731	30.0327
657.765	37.9794	30.0094
658.628	38.002	30.009
659.491	38.0395	30.0289
660.354	38.0879	30.0595
661.217	38.1434	30.0887
662.079	38.2047	30.1059
662.942	38.2728	30.1059
663.805	38.3494	30.0893
664.668	38.4331	30.0614
665.531	38.5171	30.0301
666.393	38.5884	30.0043
667.256	38.6302	29.9918
668.119	38.6266	29.9921
668.982	38.5691	30.0118
669.845	38.4611	30.0495
670.708	38.319	30.0981
671.57	38.167	30.148
672.433	38.0275	30.1901
673.296	37.9131	30.2186
674.159	37.823	30.2318
675.022	37.7464	30.2322
675.884	37.6892	30.2238
676.747	37.6807	30.2113
677.61	37.6644	30.1988
678.473	37.6482	30.19
679.336	37.6454	30.1865
680.198	37.6719	30.1906
681.061	37.742	30.1997
681.924	37.864	30.2083
682.787	38.0362	30.2101
683.65	38.2452	30.201
684.513	38.4686	30.1817
685.375	38.6128	30.157
686.238	38.7186	30.1342
687.101	38.7229	30.1196
687.964	38.6727	30.1157
688.827	38.5873	30.1205
689.689	38.4785	30.1283
690.552	38.3596	30.1328
691.415	38.2441	30.1297
692.278	38.1442	30.1189
693.141	38.0699	30.1043
694.003	38.0274	30.0919
694.866	38.019	30.0864
695.729	38.0439	30.0883
696.592	38.1002	30.0938
697.455	38.1857	30.0972
698.317	38.2977	30.0849
699.18	38.4304	30.0524
700.043	38.5737	30.025
700.906	38.7138	30.0137
701.769	38.5707	30.0277
702.632	38.3399	30.0696
703.494	38.1146	30.1338
704.357	37.8843	30.2094
705.22	37.6704	30.2884
706.083	37.4924	30.3494
706.946	37.3602	30.3839
707.808	37.2706	30.3895
708.671	37.3887	30.368
709.534	37.5163	30.3241
710.397	37.6349	30.2631
711.26	37.7331	30.1906
712.122	37.8069	30.1297
712.985	37.8581	30.0836
713.848	37.8914	30.0505
714.711	37.912	30.0384
715.574	37.9238	30.0496
716.437	37.9279	30.0785
717.299	37.9217	30.1121
718.162	37.8984	30.1349
719.025	37.8495	30.1344
719.888	37.7754	30.1077
720.751	37.91	30.0629
721.613	38.0315	30.0166
722.476	38.1668	29.9876
723.339	38.349	30.0356
724.202	38.6107	30.1197
725.065	38.9772	30.2263
725.928	39.4702	30.3389
726.79	40.0788	30.4396
727.653	40.778	30.5152
728.516	41.5232	30.5605
729.379	42.2495	30.5773
730.242	42.8781	30.5669
731.104	43.3282	30.5082
731.967	43.5338	30.4384
732.83	43.46	30.3616
733.693	43.1133	30.2811
734.556	42.5425	30.2008
735.418	41.8268	30.1255
736.281	41.0577	30.061
737.144	40.3177	30.014
738.007	39.665	29.9902
738.87	39.127	29.9929
739.733	38.7039	30.0202
740.595	38.3793	30.0641
741.458	38.1326	30.1109
742.321	37.9505	30.145
743.184	37.7994	30.1614
744.047	37.6695	30.148
744.909	37.6332	30.1072
745.772	37.7065	30.0494
746.635	37.8955	29.9875
747.498	38.1917	29.9336
748.361	38.5724	29.8969
749.223	39.0074	29.8803
750.086	39.469	29.8867
750.949	39.941	29.9176
751.812	40.4236	29.974
752.675	40.9291	30.0542
753.538	41.4711	30.1526
754.4	42.0493	30.2594
755.263	42.6374	30.3623
756.126	43.183	30.4497
756.989	43.6204	30.5136
757.852	43.8937	30.5055
758.714	43.9783	30.4655
759.577	43.8901	30.4118
760.44	43.6767	30.3235
761.303	43.3942	30.2384
762.166	43.0841	30.1621
763.028	42.76	30.0956
763.891	42.4119	30.0371
764.754	42.0218	29.9968
765.617	41.5803	29.9919
766.48	41.0949	29.9903
767.343	40.587	29.991
768.205	40.0829	29.992
769.068	39.6045	29.9907
769.931	39.1656	29.9859
770.794	38.7731	29.98
771.657	38.4301	29.9786
772.519	38.14	29.9882
773.382	37.9081	30.0125
774.245	37.743	30.0507
775.108	37.6568	30.0981
775.971	37.6653	30.1198
776.833	37.7868	30.1213
777.696	38.0379	30.1189
778.559	38.3891	30.1114
779.422	38.8812	30.0975
780.285	39.5062	30.0745
781.148	40.2474	30.0394
782.01	41.0814	30.0186
782.873	41.9824	30.0355
783.736	42.9248	30.0479
784.599	43.8875	30.064
785.462	44.8564	30.0893
786.324	45.8264	30.1237
787.187	46.8011	30.1609
788.05	47.7898	30.1917
788.913	48.8013	30.2084
789.776	49.8386	30.2081
790.638	50.894	30.1923
791.501	51.9481	30.1655
792.364	52.971	30.1318
793.227	53.9267	30.0945
794.09	54.7786	30.0571
794.953	55.4938	30.0242
795.815	56.048	30.0013
796.678	56.4272	29.9931
797.541	56.6283	30.0009
798.404	56.6576	30.0251
799.267	56.5266	30.0568
800.129	56.2469	30.0852
800.992	55.826	30.1704
801.855	55.2662	30.2414
802.718	54.5677	30.2855
803.581	53.7331	30.3051
804.443	52.7732	30.3096
805.306	51.7079	30.3124
806.169	50.5652	30.3264
807.032	49.377	30.3061
807.895	48.1748	30.2984
808.758	46.9864	30.301
809.62	45.8347	30.3029
810.483	44.7375	30.2951
811.346	43.708	30.2739
812.209	42.7548	30.2424
813.072	41.8814	30.2077
813.934	41.0868	30.1771
814.797	40.3671	30.1544
815.66	39.719	30.1386
816.523	39.1438	30.1253
817.386	38.6489	30.1086
818.248	38.2443	30.0848
819.111	37.9351	30.054
819.974	37.8241	30.0202
820.837	37.8396	29.9907
821.7	37.8851	29.9742
822.563	37.9228	29.9754
823.425	37.9233	29.9946
824.288	37.8734	30.0373
825.151	37.7766	30.0971
826.014	37.6713	30.1614
826.877	37.5534	30.2115
827.739	37.4364	30.2396
828.602	37.3331	30.2382
829.465	37.2551	30.2087
830.328	37.214	30.16
831.191	37.2183	30.1054
832.053	37.2693	30.0568
832.916	37.3566	30.0212
833.779	37.4595	30.008
834.642	37.5528	30.0124
835.505	37.6166	30.0273
836.368	37.6956	30.0519
837.23	37.7363	30.0874
838.093	37.751	30.1355
838.956	37.7571	30.1428
839.819	37.7721	30.1554
840.682	37.8098	30.1735
841.544	37.8775	30.1912
842.407	37.9751	30.2045
843.27	38.0956	30.2129
844.133	38.2261	30.2197
844.996	38.3513	30.2301
845.859	38.4379	30.2477
846.721	38.4278	30.2706
847.584	38.355	30.2906
848.447	38.2439	30.2951
849.31	38.104	30.2721
850.173	37.9496	30.2153
851.035	37.7963	30.1513
851.898	37.6575	30.0987
852.761	37.5436	30.0321
853.624	37.4632	29.983
854.487	37.4254	29.9642
855.349	37.439	29.9799
856.212	37.5109	30.0251
857.075	37.6417	30.0885
857.938	37.8233	30.1571
858.801	38.0397	30.1964
859.664	38.2592	30.2202
860.526	38.3311	30.229
861.389	38.3888	30.2234
862.252	38.4282	30.2047
863.115	38.4493	30.1745
863.978	38.452	30.1355
864.84	38.4338	30.0925
865.703	38.3904	30.0524
866.566	38.3202	30.023
867.429	38.2268	30.0105
868.292	38.1197	30.0167
869.154	38.0115	30.0376
870.017	37.9137	30.0645
870.88	37.8347	30.095
871.743	37.7896	30.1169
872.606	37.7755	30.1232
873.469	37.7839	30.1166
874.331	37.8085	30.1048
875.194	37.8386	30.0978
876.057	37.861	30.1042
876.92	37.864	30.1274
877.783	37.8413	30.1658
878.645	37.8159	30.2175
879.508	37.8153	30.2647
880.371	37.8099	30.2994
881.234	37.81	30.318
882.097	37.8219	30.323
882.959	37.8466	30.3197
883.822	37.879	30.3139
884.685	37.91	30.3094
885.548	37.929	30.3069
886.411	37.9278	30.3049
887.274	37.9036	30.3013
888.136	37.8604	30.2942
888.999	37.8079	30.2822
889.862	37.7582	30.2652
890.725	37.7218	30.2438
891.588	37.7058	30.22
892.45	37.7138	30.1969
893.313	37.7485	30.1772
894.176	37.8144	30.1859
895.039	37.919	30.2073
895.902	38.071	30.2306
896.764	38.2771	30.2499
897.627	38.5093	30.2578
898.49	38.7453	30.2476
899.353	39.0405	30.2166
900.216	39.4019	30.169
901.078	39.8422	30.1157
901.941	40.3774	30.0705
902.804	41.0206	30.0447
903.667	41.7787	30.0416
904.53	42.6512	30.0553
905.393	43.6343	30.0744
906.255	44.7246	30.0827
907.118	45.923	30.0655
907.981	47.2332	30.0394
908.844	48.6568	30.013
909.707	50.185	29.9954
910.569	51.7912	29.9876
911.432	53.4252	30
912.295	55.0128	30.0298
913.158	56.4601	30.0709
914.021	57.6616	30.1166
914.884	58.511	30.1619
915.746	58.9132	30.2028
916.609	58.7971	30.2363
917.472	58.1294	30.2588
918.335	56.9252	30.2672
919.198	55.2531	30.2801
920.06	53.2302	30.2759
920.923	51.006	30.2584
921.786	48.7386	30.2328
922.649	46.5707	30.2048
923.512	44.6104	30.1776
924.374	42.9213	30.1529
925.237	41.524	30.1316
926.1	40.4057	30.1158
926.963	39.534	30.1099
927.826	38.8713	30.1184
928.689	38.3842	30.1138
929.551	38.0475	30.1093
930.414	37.8429	30.116
931.277	37.7541	30.126
932.14	37.7627	30.1316
933.003	37.8458	30.127
933.865	38.0221	30.1098
934.728	38.2735	30.0815
935.591	38.5132	30.0474
936.454	38.7112	30.015
937.317	38.8411	30.0013
938.179	38.8844	30.0054
939.042	38.8358	30.0275
939.905	38.7061	30.065
940.768	38.5236	30.111
941.631	38.3219	30.1569
942.494	38.1313	30.1946
943.356	37.9706	30.2117
944.219	37.8448	30.2088
945.082	37.7479	30.1936
945.945	37.6691	30.1714
946.808	37.5985	30.1493
947.67	37.5298	30.1345
948.533	37.4616	30.1335
949.396	37.3977	30.151
950.259	37.3475	30.1877
951.122	37.3259	30.2396
951.985	37.3507	30.2974
952.847	37.4388	30.3479
953.71	37.6004	30.3773
954.573	37.8353	30.3763
955.436	38.1324	30.3433
956.299	38.4581	30.2847
957.161	38.5447	30.2121
958.024	38.6433	30.1372
958.887	38.7456	30.0677
959.75	38.8461	30.0406
960.613	38.9459	30.0216
961.475	39.0371	30.0084
962.338	39.0912	30.0031
963.201	39.0952	30.0043
964.064	39.0457	30.0203
964.927	38.9517	30.0514
965.789	38.8336	30.0902
966.652	38.7159	30.1259
967.515	38.6184	30.1494
968.378	38.5494	30.1583
969.241	38.5024	30.1568
970.104	38.4587	30.1503
970.966	38.3941	30.1407
971.829	38.2868	30.139
972.692	38.1233	30.1434
973.555	37.9006	30.1505
974.418	37.6257	30.1591
975.28	37.3385	30.1709
976.143	37.4127	30.1892
977.006	37.477	30.2158
977.869	37.543	30.2482
978.732	37.6185	30.2799
979.594	37.7062	30.3031
980.457	37.802	30.3122
981.32	37.8944	30.3069
982.183	37.9662	30.2926
983.046	37.9992	30.277
983.909	37.9822	30.2665
984.771	37.9175	30.2629
985.634	37.8241	30.263
986.497	37.7337	30.2611
987.36	37.6818	30.2522
988.223	37.6969	30.235
989.085	37.7874	30.221
989.948	37.9405	30.2089
990.811	38.1449	30.2023
991.674	38.3681	30.2056
992.537	38.5753	30.2205
993.399	38.7359	30.2456
994.262	38.817	30.2764
995.125	38.7959	30.3055
995.988	38.6923	30.3251
996.851	38.5194	30.3287
997.714	38.3041	30.3086
998.576	38.0826	30.2651
999.439	37.8917	30.2044
1000.3	37.7599	30.1364
1001.16	37.7003	30.0727
1002.03	37.7094	30.0244
1002.89	37.7703	30.0006
1003.75	37.8597	30.0072
1004.62	37.9542	30.0459
1005.48	38.0363	30.1127
1006.34	38.097	30.1794
1007.2	38.1371	30.2463
1008.07	38.1652	30.299
1008.93	38.1931	30.3233
1009.79	38.2301	30.3116
1010.66	38.2785	30.2694
1011.52	38.3316	30.2213
1012.38	38.3764	30.1585
1013.24	38.3994	30.0943
1014.11	38.3923	30.0395
1014.97	38.3562	30.0014
1015.83	38.2479	29.9845
1016.7	38.0866	29.9912
1017.56	37.9496	30.0221
1018.42	37.8588	30.0746
1019.28	37.8291	30.1419
1020.15	37.8635	30.2095
1021.01	37.9516	30.2702
1021.87	38.0713	30.3132
1022.74	38.1955	30.3318
1023.6	38.3007	30.3254
1024.46	38.374	30.2986
1025.32	38.4155	30.2593
1026.19	38.4349	30.2151
1027.05	38.4454	30.1712
1027.91	38.4575	30.1296
1028.77	38.4751	30.0899
1029.64	38.4946	30.0513
1030.5	38.5075	30.0142
1031.36	38.5037	29.981
1032.23	38.4758	29.957
1033.09	38.4226	29.9493
1033.95	38.3502	29.9654
1034.81	38.2701	30.0103
1035.68	38.1962	30.0842
1036.54	38.1425	30.1803
1037.4	38.1155	30.286
1038.27	38.1176	30.4104
1039.13	38.1482	30.5124
1039.99	38.2021	30.5735
1040.85	38.2687	30.5966
1041.72	38.3337	30.5817
1042.58	38.3828	30.5339
1043.44	38.4074	30.4629
1044.31	38.4079	30.3823
1045.17	38.3919	30.3073
1046.03	38.3692	30.2527
1046.89	38.3462	30.2291
1047.76	38.3233	30.2407
1048.62	38.2962	30.283
1049.48	38.2596	30.332
1050.35	38.2108	30.3823
1051.21	38.1515	30.4178
1052.07	38.0876	30.4271
1052.93	38.028	30.4065
1053.8	37.9676	30.361
1054.66	37.9249	30.3003
1055.52	37.9073	30.2358
1056.38	37.9122	30.1768
1057.25	37.9324	30.1283
1058.11	37.9576	30.0914
1058.97	37.9785	30.0639
1059.84	37.9886	30.0435
1060.7	37.9865	30.0297
1061.56	37.9749	30.0046
1062.42	37.9601	29.9883
1063.29	37.9499	29.9925
1064.15	37.9527	30.0103
1065.01	37.9755	30.036
1065.88	38.0216	30.0606
1066.74	38.0876	30.0759
1067.6	38.1617	30.0773
1068.46	38.2259	30.0656
1069.33	38.2607	30.0449
1070.19	38.2524	30.0196
1071.05	38.1977	30.0139
1071.92	38.1045	30.0457
1072.78	37.9889	30.0651
1073.64	37.8712	30.0689
1074.5	37.7719	30.0598
1075.37	37.7083	30.0472
1076.23	37.6916	30.0433
1077.09	37.724	30.0509
1077.96	37.798	30.0189
1078.82	37.8981	30.004
1079.68	38.005	29.9988
1080.54	38.1003	29.9972
1081.41	38.0748	29.9982
1082.27	38.0142	30.0026
1083.13	37.9244	30.0137
1083.99	37.8145	30.0329
1084.86	37.7002	30.0585
1085.72	37.6004	30.0859
1086.58	37.5338	30.1099
1087.45	37.5131	30.1278
1088.31	37.5417	30.1417
1089.17	37.6127	30.1571
1090.03	37.7124	30.1807
1090.9	37.7897	30.2167
1091.76	37.7941	30.2636
1092.62	37.8083	30.3149
1093.49	37.8374	30.3608
1094.35	37.8813	30.3924
1095.21	37.9291	30.404
1096.07	37.9609	30.3948
1096.94	37.9657	30.3742
1097.8	38.0455	30.3551
1098.66	38.0819	30.3343
1099.53	38.0901	30.3186
1100.39	38.0869	30.3123
1101.25	38.0824	30.3159
1102.11	38.0769	30.3273
1102.98	38.0639	30.3424
1103.84	38.0371	30.3565
1104.7	37.9958	30.3644
1105.57	37.9468	30.3614
1106.43	37.9017	30.3438
1107.29	37.8723	30.3108
1108.15	37.8664	30.2647
1109.02	37.8867	30.2115
1109.88	37.9317	30.1595
1110.74	37.9979	30.1162
1111.6	38.0819	30.0816
1112.47	38.1802	30.0467
1113.33	38.2879	30.0245
1114.19	38.3969	30.0096
1115.06	38.4959	29.9974
1115.92	38.5729	29.9882
1116.78	38.6191	29.9844
1117.64	38.6316	29.9917
1118.51	38.6149	30.0171
1119.37	38.5787	30.0648
1120.23	38.5153	30.133
1121.1	38.4284	30.2128
1121.96	38.3517	30.2898
1122.82	38.2896	30.3483
1123.68	38.2439	30.3771
1124.55	38.2141	30.3734
1125.41	38.1985	30.3435
1126.27	38.1941	30.3003
1127.14	38.1973	30.2585
1128	38.2045	30.2285
1128.86	38.1487	30.2131
1129.72	38.0509	30.2077
1130.59	37.9594	30.2039
1131.45	37.8813	30.2077
1132.31	37.825	30.2173
1133.18	37.798	30.2226
1134.04	37.8029	30.2286
1134.9	37.8357	30.2385
1135.76	37.8849	30.2517
1136.63	37.9347	30.2636
1137.49	37.9699	30.269
1138.35	37.9815	30.2647
1139.21	37.9699	30.2516
1140.08	37.9449	30.2339
1140.94	37.9214	30.2175
1141.8	37.9145	30.2069
1142.67	37.9344	30.2032
1143.53	37.9861	30.2037
1144.39	38.0723	30.2035
1145.25	38.3577	30.1973
1146.12	38.6986	30.1739
1146.98	39.1049	30.1313
1147.84	39.5926	30.0862
1148.71	40.1729	30.0448
1149.57	40.8503	30.0127
1150.43	41.6368	29.9933
1151.29	42.5188	29.9882
1152.16	43.5014	29.9982
1153.02	44.5981	30.0239
1153.88	45.8288	30.0573
1154.75	47.2152	30.1043
1155.61	48.7733	30.1619
1156.47	50.5095	30.2215
1157.33	52.4185	30.2719
1158.2	54.4872	30.3012
1159.06	56.6987	30.3014
1159.92	59.0364	30.2719
1160.79	61.4837	30.2196
1161.65	64.022	30.1571
1162.51	66.6276	30.0984
1163.37	69.2713	30.0541
1164.24	71.9176	30.0285
1165.1	74.5233	30.0193
1165.96	77.0349	30.0396
1166.82	79.3855	30.0706
1167.69	81.4976	30.0969
1168.55	83.2915	30.1086
1169.41	84.6978	30.1049
1170.28	85.6701	30.0883
1171.14	86.1913	30.0636
1172	86.2727	30.0366
1172.86	85.9471	30.0126
1173.73	85.2592	29.9961
1174.59	84.2562	29.9929
1175.45	82.9819	30.003
1176.32	81.4749	30.0229
1177.18	79.7677	30.037
1178.04	77.8889	30.0518
1178.9	75.8653	30.072
1179.77	73.7239	30.0983
1180.63	71.4951	30.1316
1181.49	69.2143	30.1714
1182.36	66.9212	30.2151
1183.22	64.6569	30.2573
1184.08	62.4586	30.2915
1184.94	60.3544	30.3117
1185.81	58.3593	30.3147
1186.67	56.4741	30.3011
1187.53	54.6882	30.2746
1188.4	52.9839	30.2403
1189.26	51.344	30.203
1190.12	49.7589	30.1657
1190.98	48.2303	30.1295
1191.85	46.7722	30.0947
1192.71	45.4068	30.0616
1193.57	44.1576	30.0318
1194.43	43.0427	30.0076
1195.3	42.0696	29.9919
1196.16	41.2332	29.9869
1197.02	40.5181	29.993
1197.89	39.9047	30.0083
1198.75	39.3768	30.0283
1199.61	38.9276	30.0478
1200.47	38.5607	30.0543
1201.34	38.2868	30.0476
1202.2	38.1177	30.0358
1203.06	38.0612	30.0234
1203.93	38.1184	30.0155
1204.79	38.2837	30.0161
1205.65	38.5588	30.0266
1206.51	38.9618	30.0454
1207.38	39.5287	30.0693
1208.24	40.1321	30.0945
1209.1	40.7528	30.118
1209.97	41.3765	30.138
1210.83	41.9931	30.1538
1211.69	42.5931	30.1638
1212.55	43.1629	30.166
1213.42	43.6818	30.1579
1214.28	44.1226	30.1379
1215.14	44.4551	30.1063
1216.01	44.6531	30.068
1216.87	44.7003	30.0318
1217.73	44.5937	30.006
1218.59	44.3443	29.9966
1219.46	43.9739	30.0054
1220.32	43.5109	30.03
1221.18	42.9855	30.064
1222.04	42.4255	30.0996
1222.91	41.8538	30.1286
1223.77	41.2881	30.1443
1224.63	40.7418	30.1429
1225.5	40.2262	30.1239
1226.36	39.7506	30.1225
1227.22	39.3224	30.1184
1228.08	38.9455	30.1084
1228.95	38.6211	30.097
1229.81	38.3482	30.0881
1230.67	38.1257	30.0848
1231.54	37.9535	30.0895
1232.4	37.8313	30.1038
1233.26	37.7567	30.1284
1234.12	37.7236	30.1624
1234.99	37.7225	30.1815
1235.85	37.7427	30.1949
1236.71	37.7749	30.2071
1237.58	37.8133	30.2136
1238.44	37.8554	30.2118
1239.3	37.8719	30.2014
1240.16	37.869	30.1851
1241.03	37.8766	30.1669
1241.89	37.8996	30.1509
1242.75	37.9432	30.1389
1243.62	38.0117	30.1304
1244.48	38.1066	30.1238
1245.34	38.2252	30.1174
1246.2	38.3609	30.1079
1247.07	38.3592	30.0957
1247.93	38.3055	30.0824
1248.79	38.246	30.0705
1249.65	38.1818	30.0616
1250.52	38.1197	30.0565
1251.38	38.0705	30.0546
1252.24	38.0448	30.0546
1253.11	38.0492	30.0548
1253.97	38.0839	30.0533
1254.83	38.1433	30.053
1255.69	38.218	30.0486
1256.56	38.2976	30.0404
1257.42	38.3713	30.0306
1258.28	38.4296	30.0235
1259.15	38.4666	30.0235
1260.01	38.477	30.0331
1260.87	38.4595	30.0514
1261.73	38.4189	30.0736
1262.6	38.3654	30.0934
1263.46	38.3111	30.1049
1264.32	38.2658	30.1062
1265.19	38.233	30.0998
1266.05	38.2098	30.0884
1266.91	38.1895	30.0818
1267.77	38.1654	30.0844
1268.64	38.1348	30.0966
1269.5	38.1005	30.1151
1270.36	38.0691	30.1344
1271.23	38.0476	30.1497
1272.09	38.0402	30.1582
1272.95	38.0476	30.1597
1273.81	38.0895	30.1554
1274.68	38.1739	30.1465
1275.54	38.3004	30.1327
1276.4	38.4962	30.1123
1277.26	38.7459	30.0831
1278.13	39.0618	30.0438
1278.99	39.4491	30.0132
1279.85	39.9051	29.9963
1280.72	40.4226	29.9814
1281.58	40.9948	29.9755
1282.44	41.6181	29.9844
1283.3	42.2913	30.0103
1284.17	43.012	30.0512
1285.03	43.7719	30.1019
1285.89	44.5542	30.1562
1286.76	45.3345	30.1589
1287.62	46.0855	30.1561
1288.48	46.7833	30.1526
1289.34	47.4118	30.1521
1290.21	47.9639	30.1579
1291.07	48.4387	30.1716
1291.93	48.8359	30.1921
1292.8	49.1512	30.2168
1293.66	49.3749	30.2423
1294.52	49.4939	30.266
1295.38	49.4952	30.2858
1296.25	49.3694	30.3006
1297.11	49.1132	30.31
1297.97	48.729	30.3138
1298.84	48.225	30.3132
1299.7	47.6135	30.31
1300.56	46.91	30.3064
1301.42	46.1317	30.323
1302.29	45.2969	30.3427
1303.15	44.4251	30.36
1304.01	43.537	30.3707
1304.87	42.6557	30.3713
1305.74	41.8065	30.3599
1306.6	41.0149	30.3373
1307.46	40.3042	30.3068
1308.33	39.6912	30.2733
1309.19	39.1831	30.2416
1310.05	38.7766	30.2159
1310.91	38.4603	30.1985
1311.78	38.219	30.1892
1312.64	38.0387	30.1858
1313.5	37.9094	30.184
1314.37	37.8256	30.1791
1315.23	37.7841	30.168
1316.09	37.7665	30.1368
1316.95	37.7443	30.0913
1317.82	37.7475	30.0493
1318.68	37.7701	30.0176
1319.54	37.8107	30.0005
1320.41	37.8738	29.9989
1321.27	37.9695	30.0115
1322.13	38.1332	30.0314
1322.99	38.3691	30.0525
1323.86	38.6614	30.0695
1324.72	39.0078	30.0801
1325.58	39.4023	30.0845
1326.45	39.8376	30.0865
1327.31	40.307	30.091
1328.17	40.8041	30.1031
1329.03	41.3219	30.1256
1329.9	41.8514	30.158
1330.76	42.3813	30.1968
1331.62	42.8974	30.2366
1332.48	43.3845	30.2705
1333.35	43.8281	30.2918
1334.21	44.2176	30.2944
1335.07	44.5487	30.2747
1335.94	44.8244	30.2337
1336.8	45.0547	30.1876
1337.66	45.2535	30.1479
1338.52	45.4369	30.1165
1339.39	45.6198	30.1032
1340.25	45.8156	30.112
1341.11	46.0342	30.14
1341.98	46.2824	30.1788
1342.84	46.5641	30.2174
1343.7	46.8823	30.2457
1344.56	47.2408	30.2572
1345.43	47.6466	30.2502
1346.29	48.1114	30.2278
1347.15	48.6504	30.1961
1348.02	49.2805	30.1627
1348.88	50.0167	30.1332
1349.74	50.8705	30.1097
1350.6	51.8488	30.0884
1351.47	52.9555	30.0672
1352.33	54.1918	30.0449
1353.19	55.5564	30.0223
1354.06	57.0436	30.003
1354.92	58.641	29.9934
1355.78	60.328	29.9996
1356.64	62.0761	30.0229
1357.51	63.8498	30.0601
1358.37	65.6091	30.1045
1359.23	67.3112	30.1488
1360.09	68.9131	30.1863
1360.96	70.3739	30.213
1361.82	71.657	30.228
1362.68	72.7323	30.2329
1363.55	73.5775	30.2315
1364.41	74.1793	30.2281
1365.27	74.5334	30.2265
1366.13	74.6441	30.2275
1367	74.5247	30.2253
1367.86	74.198	30.2198
1368.72	73.6973	30.2052
1369.59	73.066	30.1779
1370.45	72.3561	30.1384
1371.31	71.6234	30.0925
1372.17	70.9194	30.0492
1373.04	70.2828	30.0178
1373.9	69.7317	30.0039
1374.76	69.2628	30.0083
1375.63	68.8558	30.027
1376.49	68.4835	30.0543
1377.35	68.122	30.0846
1378.21	67.7574	30.1138
1379.08	67.3871	30.1395
1379.94	67.017	30.1581
1380.8	66.657	30.167
1381.67	66.3173	30.17
1382.53	66.0058	30.1595
1383.39	65.7277	30.136
1384.25	65.4849	30.1035
1385.12	65.2767	30.0685
1385.98	65.0992	30.0386
1386.84	64.9436	30.0197
1387.7	64.7954	30.0145
1388.57	64.6329	30.0216
1389.43	64.4296	30.036
1390.29	64.1581	30.0511
1391.16	63.7969	30.0643
1392.02	63.3338	30.072
1392.88	62.7658	30.0743
1393.74	62.0944	30.0766
1394.61	61.3201	30.0845
1395.47	60.4392	30.1016
1396.33	59.4469	30.1267
1397.2	58.344	30.1547
1398.06	57.1435	30.1781
1398.92	55.8725	30.1899
1399.78	54.5679	30.2034
1400.65	53.2667	30.2052
1401.51	51.9976	30.1934
1402.37	50.7762	30.173
1403.24	49.6064	30.1499
1404.1	48.4863	30.1295
1404.96	47.4134	30.1155
1405.82	46.3874	30.1092
1406.69	45.4102	30.1094
1407.55	44.4839	30.1124
1408.41	43.6103	30.0947
1409.28	42.792	30.0663
1410.14	42.0336	30.0382
1411	41.3424	30.0153
1411.86	40.7255	30.0025
1412.73	40.1869	30.0018
1413.59	39.7244	30.0111
1414.45	39.3285	30.0245
1415.31	38.9861	30.0355
1416.18	38.6853	30.04
1417.04	38.4204	30.0373
1417.9	38.1938	30.0321
1418.77	38.0147	30.0304
1419.63	37.894	30.0317
1420.49	37.8396	30.0362
1421.35	37.8531	30.0414
1422.22	37.9303	30.0445
1423.08	38.0636	30.0435
1423.94	38.2535	30.0392
1424.81	38.5984	30.0343
1425.67	38.9787	30.032
1426.53	39.3862	30.0342
1427.39	39.8086	30.0405
1428.26	40.2301	30.0489
1429.12	40.6341	30.0571
1429.98	41.007	30.0642
1430.85	41.3413	30.0713
1431.71	41.6352	30.0805
1432.57	41.8918	30.0931
1433.43	42.1157	30.1073
1434.3	42.3107	30.118
1435.16	42.4793	30.1183
1436.02	42.6227	30.1022
1436.89	42.7417	30.086
1437.75	42.8377	30.06
1438.61	42.9115	30.0299
1439.47	42.9607	30.0068
1440.34	42.9773	29.999
1441.2	42.948	30.009
1442.06	42.8578	30.0295
1442.92	42.6962	30.0592
1443.79	42.4632	30.0894
1444.65	42.1701	30.1127
1445.51	41.8359	30.1251
1446.38	41.4792	30.1268
1447.24	41.1123	30.1209
1448.1	40.7401	30.1116
1448.96	40.3631	30.1028
1449.83	39.9816	30.0971
1450.69	39.5986	30.0954
1451.55	39.2211	30.0917
1452.42	38.8588	30.0911
1453.28	38.5234	30.0963
1454.14	38.2275	30.1071
1455	37.9826	30.1227
1455.87	37.7957	30.141
1456.73	37.6665	30.1594
1457.59	37.5861	30.1766
1458.46	37.5396	30.1929
1459.32	37.5115	30.2108
1460.18	37.4916	30.2206
1461.04	37.4788	30.2371
1461.91	37.4794	30.2608
1462.77	37.5034	30.2876
1463.63	37.5592	30.3104
1464.5	37.6515	30.3218
1465.36	37.7821	30.3167
1466.22	37.9529	30.295
1467.08	38.0766	30.2618
1467.95	38.108	30.2264
1468.81	38.1549	30.198
1469.67	38.1816	30.183
1470.53	38.2267	30.1825
1471.4	38.2764	30.1925
1472.26	38.3205	30.2058
1473.12	38.354	30.2154
1473.99	38.3746	30.2168
1474.85	38.379	30.2097
1475.71	38.3594	30.1975
1476.57	38.3043	30.1862
1477.44	38.2011	30.182
1478.3	38.0406	30.1893
1479.16	37.963	30.2093
1480.03	38.0213	30.2399
1480.89	38.0331	30.2766
1481.75	38.0108	30.3132
1482.61	37.9677	30.344
1483.48	37.9173	30.3669
1484.34	37.8725	30.3769
1485.2	37.8449	30.3722
1486.07	37.8422	30.3531
1486.93	37.8668	30.3213
1487.79	37.9137	30.2794
1488.65	37.971	30.2308
1489.52	38.0226	30.1802
1490.38	38.0534	30.1329
1491.24	38.0541	30.0942
1492.11	38.0241	30.0674
1492.97	37.9718	30.0484
1493.83	37.9113	30.0316
1494.69	37.8569	30.0191
1495.56	37.8181	30.0086
1496.42	37.7958	30.0012
1497.28	37.7821	30.0013
1498.14	37.7634	30.0127
1499.01	37.7265	30.0356
1499.87	37.6658	30.0643
1500.73	37.5879	30.0957
1501.6	37.5118	30.1132
1502.46	37.4629	30.1087
1503.32	37.4653	30.0829
1504.18	37.534	30.0442
1505.05	37.6714	30.0055
1505.91	37.8551	29.9804
1506.77	38.0814	29.9782
1507.64	38.2396	29.9993
1508.5	38.3356	30.037
1509.36	38.4258	30.0877
1510.22	38.5007	30.141
1511.09	38.5565	30.1883
1511.95	38.5946	30.2245
1512.81	38.619	30.2487
1513.68	38.6338	30.2628
1514.54	38.6398	30.2701
1515.4	38.6338	30.2726
1516.26	38.6099	30.2704
1517.13	38.5629	30.2617
1517.99	38.4914	30.2444
1518.85	38.3991	30.2187
1519.72	38.2929	30.1881
1520.58	38.1801	30.1594
1521.44	38.0663	30.1411
1522.3	37.9549	30.1423
1523.17	37.8476	30.1706
1524.03	37.8543	30.2146
1524.89	37.871	30.2658
1525.76	37.904	30.3131
1526.62	37.9389	30.3477
1527.48	37.9561	30.3654
1528.34	37.9502	30.3674
1529.21	37.9223	30.3586
1530.07	37.8804	30.3445
1530.93	37.8358	30.3286
1531.79	37.7978	30.3119
1532.66	37.7704	30.2931
1533.52	37.7524	30.2708
1534.38	37.7408	30.2451
1535.25	37.7354	30.2177
1536.11	37.7409	30.1915
1536.97	37.7651	30.1693
1537.83	37.8128	30.1521
1538.7	37.9125	30.1383
1539.56	38.0207	30.1238
1540.42	38.109	30.1035
1541.29	38.1546	30.0867
1542.15	38.1451	30.0638
1543.01	38.0843	30.0348
1543.87	37.9907	30.0072
1544.74	37.8886	29.9896
1545.6	37.7981	29.989
1546.46	37.7274	30.0086
1547.33	37.6732	30.0467
1548.19	37.6259	30.0962
1549.05	37.5789	30.1457
1549.91	37.5338	30.1953
1550.78	37.4995	30.2403
1551.64	37.4948	30.2774
1552.5	37.5234	30.3031
1553.37	37.579	30.3177
1554.23	37.6549	30.3216
1555.09	37.744	30.3158
1555.95	37.8437	30.3025
1556.82	37.9578	30.2851
1557.68	38.0945	30.2672
1558.54	38.264	30.2508
1559.4	38.4763	30.2354
1560.27	38.7411	30.2178
1561.13	38.6957	30.1943
1561.99	38.3206	30.1629
1562.86	38.0215	30.1256
1563.72	37.8037	30.0881
1564.58	37.6729	30.0576
1565.44	37.6371	30.0404
1566.31	37.6443	30.0384
1567.17	37.5988	30.0356
1568.03	37.6684	30.0351
1568.9	37.844	30.0353
1569.76	38.8819	30.0321
1570.62	40.01	30.0255
1571.48	41.1726	30.0196
1572.35	42.3588	30.0242
1573.21	43.5528	30.0358
1574.07	44.7375	30.0539
1574.94	45.8915	30.076
1575.8	46.9868	30.0992
1576.66	47.9894	30.1208
1577.52	48.8615	30.139
1578.39	49.5656	30.1511
1579.25	50.0692	30.1541
1580.11	50.35	30.1497
1580.97	50.3982	30.1482
1581.84	50.2165	30.1348
1582.7	49.818	30.1135
1583.56	49.2236	30.0887
1584.43	48.4597	30.0634
1585.29	47.556	30.0393
1586.15	46.5448	30.0176
1587.01	45.46	30.0016
1587.88	44.3383	29.9943
1588.74	43.2213	30.0006
1589.6	42.1561	30.0245
1590.47	41.1912	30.0665
1591.33	40.3687	30.1224
1592.19	39.7143	30.1838
1593.05	39.2302	30.2392
1593.92	38.8949	30.2778
1594.78	38.6698	30.2875
1595.64	38.5105	30.2464
1596.51	38.3784	30.1861
1597.37	38.2492	30.1176
1598.23	38.1175	30.0541
1599.09	37.996	30.0074
1599.96	37.9117	29.9855
1600.82	37.8989	29.99
1601.68	38.11	30.0184
1602.55	38.5483	30.0594
1603.41	39.4081	30.1016
1604.27	40.4338	30.1355
1605.13	41.6317	30.1559
1606	43.0035	30.1638
1606.86	44.5452	30.1651
1607.72	46.2414	30.1669
1608.59	48.0592	30.1742
1609.45	49.9416	30.1873
1610.31	51.8048	30.2024
1611.17	53.5408	30.2134
1612.04	55.0277	30.2152
1612.9	56.1447	30.2058
1613.76	56.7906	30.1858
1614.62	56.8996	30.1583
1615.49	56.4519	30.1274
1616.35	55.4755	30.0971
1617.21	54.0413	30.0699
1618.08	52.252	30.0464
1618.94	50.2272	30.056
1619.8	48.0892	30.0646
1620.66	45.9489	30.0699
1621.53	43.8961	30.0714
1622.39	41.9951	30.0705
1623.25	40.2844	30.0682
1624.12	38.781	30.0646
1624.98	37.4856	30.058
1625.84	37.6324	30.0461
1626.7	38.4543	30.0286
1627.57	39.4385	30.0086
1628.43	40.5654	29.9927
1629.29	41.7167	29.9896
1630.16	41.4087	30.0066
1631.02	41.1949	30.047
1631.88	41.0656	30.1077
1632.74	41.013	30.1803
1633.61	41.0299	30.2529
1634.47	41.1092	30.3138
1635.33	41.2428	30.355
1636.19	41.4214	30.3743
1637.06	41.6335	30.3754
1637.92	41.8635	30.3666
1638.78	42.0935	30.3575
1639.65	42.3068	30.3552
1640.51	42.4937	30.3627
1641.37	42.6565	30.3779
1642.23	42.8107	30.3955
1643.1	42.9802	30.41
1643.96	43.1893	30.4189
1644.82	43.4545	30.4234
1645.69	43.7801	30.4278
1646.55	44.1593	30.4371
1647.41	44.5792	30.4545
1648.27	45.0267	30.4797
1649.14	45.4926	30.5104
1650	45.9721	30.5435
--	--	--
--	--	--
--	--	--
--	--	--
--	--	--
--	--	--
--	--	--
--	--	--
--	--	--
--	--	--
--	--	--
--	--	--
--	--	--
--	--	--
--	--	--
--	--	--
--	--	--
--	--	--
--	--	--
--	--	--
--	--	--
--	--	--
--	--	--
--	--	--
--	--	--
--	--	--
--	--	--
--	--	--
--	--	--
--	--	--
--	--	--
--	--	--
--	--	--
--	--	--
--	--	--
--	--	--
--	--	--
--	--	--
--	--	--
--	--	--
--	--	--
--	--	--
--	--	--
--	--	--
--	--	--
--	--	--
--	--	--
--	--	--
--	--	--
--	--	--
--	--	--
--	--	--
--	--	--
--	--	--
--	--	--
--	--	--
--	--	--
--	--	--
--	--	--
--	--	--
--	--	--
--	--	--
--	--	--
--	--	--
--	--	--
--	--	--
--	--	--
--	--	--
--	--	--
--	--	--
--	--	--
--	--	--
--	--	--
--	--	--
--	--	--
--	--	--
--	--	--
--	--	--
--	--	--
--	--	--
--	--	--
--	--	--
--	--	--
--	--	--

## Sheet: Figure 6b
X-axis	Y-axis	Error Bar	Y-axis	Error Bar
# of Virus (PFU)	WT pH1N1	WT pH1N1	I223R/H275Y pH1N1	I223R/H275Y pH1N1
Control	50	0
1.5	54.6	14.6679	123.8	42
15	64.6	3.59382	268.8	54.7357
150	65.8	3.72223	440.8	110.291
1500	69.2	5.34249	960.2	196.784

## Sheet: Supplementary Figure 2a
X-axis	Y-axis	Error Bar		Inset
I223R/H275Y NA (M)	% Binding	% Binding		X-axis	Y-axis	X-axis	Y-axis
1e-06	8.9013	0.935		[1/Agr] 10-8/M	1/V	[1/Agr] 10-8/M	1/V
5e-07	9.8748	1.0372		0.2	1.4855	0.2	1.482
2e-07	12.9346	1.3586		0.5	1.5978	0.29899	1.51699
5e-08	32.6843	2.7465		5	3.1535	0.39798	1.55199
1e-08	49.5132	3.4331		10	4.9586	0.49697	1.58698
2e-09	68.2893	3.9299				0.59596	1.62198
5e-10	84.8401	1.3586				0.69495	1.65697
1e-10	93.4631	2.7465				0.79394	1.69197
2e-11	96.2448	1.3586				0.89293	1.72696
5e-12	99.4437	2.7465				0.99192	1.76196
0	100	3.4331				1.09091	1.79695
						1.1899	1.83194
						1.28889	1.86694
						1.38788	1.90193
						1.48687	1.93693
						1.58586	1.97192
						1.68485	2.00692
						1.78384	2.04191
						1.88283	2.07691
						1.98182	2.1119
						2.08081	2.1469
						2.1798	2.18189
						2.27879	2.21689
						2.37778	2.25188
						2.47677	2.28687
						2.57576	2.32187
						2.67475	2.35686
						2.77374	2.39186
						2.87273	2.42685
						2.97172	2.46185
						3.07071	2.49684
						3.1697	2.53184
						3.26869	2.56683
						3.36768	2.60183
						3.46667	2.63682
						3.56566	2.67182
						3.66465	2.70681
						3.76364	2.74181
						3.86263	2.7768
						3.96162	2.81179
						4.06061	2.84679
						4.1596	2.88178
						4.25859	2.91678
						4.35758	2.95177
						4.45657	2.98677
						4.55556	3.02176
						4.65455	3.05676
						4.75354	3.09175
						4.85253	3.12675
						4.95152	3.16174
						5.05051	3.19674
						5.14949	3.23173
						5.24848	3.26672
						5.34747	3.30172
						5.44646	3.33671
						5.54545	3.37171
						5.64444	3.4067
						5.74343	3.4417
						5.84242	3.47669
						5.94141	3.51169
						6.0404	3.54668
						6.13939	3.58168
						6.23838	3.61667
						6.33737	3.65167
						6.43636	3.68666
						6.53535	3.72165
						6.63434	3.75665
						6.73333	3.79164
						6.83232	3.82664
						6.93131	3.86163
						7.0303	3.89663
						7.12929	3.93162
						7.22828	3.96662
						7.32727	4.00161
						7.42626	4.03661
						7.52525	4.0716
						7.62424	4.1066
						7.72323	4.14159
						7.82222	4.17659
						7.92121	4.21158
						8.0202	4.24657
						8.11919	4.28157
						8.21818	4.31656
						8.31717	4.35156
						8.41616	4.38655
						8.51515	4.42155
						8.61414	4.45654
						8.71313	4.49154
						8.81212	4.52653
						8.91111	4.56153
						9.0101	4.59652
						9.10909	4.63152
						9.20808	4.66651
						9.30707	4.7015
						9.40606	4.7365
						9.50505	4.77149
						9.60404	4.80649
						9.70303	4.84148
						9.80202	4.87648
						9.90101	4.91147

## Sheet: Supplementary Figure 2b
X-axis	Y-axis	Error Bar		Inset
WT NA (M)	% Binding	% Binding		X-axis	Y-axis	X-axis	Y-axis
5e-06	13.6054	3.9299		[1/Agr] 10-8/M	1/V	[1/Agr] 10-8/M	1/V
2.5e-06	25.3968	1.3586		0.002	1.1575	0.002	0.66115
1e-06	56.2358	2.7465		0.004	1.3404	0.00299	0.86231
5e-07	75.9637	1.3586		0.01	2.285	0.00398	1.06347
2.5e-07	86.3946	3.4331		0.02	4.1604	0.00497	1.26462
1e-07	95.2381	3.9299				0.00596	1.46578
5e-08	96.1451	0.935				0.00695	1.66694
2.5e-08	98.8662	1.0372				0.00794	1.86809
1e-08	100	1.3586				0.00893	2.06925
5e-09	100	2.7465				0.00992	2.27041
0	100	3.4331				0.01091	2.47156
						0.0119	2.67272
						0.01289	2.87388
						0.01388	3.07504
						0.01487	3.27619
						0.01586	3.47735
						0.01685	3.67851
						0.01784	3.87966
						0.01883	4.08082
						0.01982	4.28198
						0.02081	4.48314
						0.0218	4.68429
						0.02279	4.88545
						0.02378	5.08661
						0.02477	5.28776
						0.02576	5.48892
						0.02675	5.69008
						0.02774	5.89124
						0.02873	6.09239
						0.02972	6.29355
						0.03071	6.49471
						0.0317	6.69586
						0.03269	6.89702
						0.03368	7.09818
						0.03467	7.29934
						0.03566	7.50049
						0.03665	7.70165
						0.03764	7.90281
						0.03863	8.10396
						0.03962	8.30512
						0.04061	8.50628
						0.0416	8.70743
						0.04259	8.90859
						0.04358	9.10975
						0.04457	9.31091
						0.04556	9.51206
						0.04655	9.71322
						0.04754	9.91438
						0.04853	10.1155
						0.04952	10.3167
						0.05051	10.5178
						0.05149	10.719
						0.05248	10.9202
						0.05347	11.1213
						0.05446	11.3225
						0.05545	11.5236
						0.05644	11.7248
						0.05743	11.926
						0.05842	12.1271
						0.05941	12.3283
						0.0604	12.5294
						0.06139	12.7306
						0.06238	12.9317
						0.06337	13.1329
						0.06436	13.334
						0.06535	13.5352
						0.06634	13.7364
						0.06733	13.9375
						0.06832	14.1387
						0.06931	14.3398
						0.0703	14.541
						0.07129	14.7422
						0.07228	14.9433
						0.07327	15.1445
						0.07426	15.3456
						0.07525	15.5468
						0.07624	15.7479
						0.07723	15.9491
						0.07822	16.1502
						0.07921	16.3514
						0.0802	16.5526
						0.08119	16.7537
						0.08218	16.9549
						0.08317	17.156
						0.08416	17.3572
						0.08515	17.5584
						0.08614	17.7595
						0.08713	17.9607
						0.08812	18.1618
						0.08911	18.363
						0.0901	18.5641
						0.09109	18.7653
						0.09208	18.9664
						0.09307	19.1676
						0.09406	19.3688
						0.09505	19.5699
						0.09604	19.7711
						0.09703	19.9722
						0.09802	20.1734
						0.09901	20.3745

## Sheet: Supplementary Figure 3a
X-axis	Y-axis	Error Bar		Inset
H275Y NA (M)	% Binding	% Binding		X-axis	Y-axis	X-axis	Y-axis
5e-06	10	1.6825		[1/Agr] 10-8/M	1/V	[1/Agr] 10-8/M	1/V
2.5e-06	18	0.6993		0.02	1.9505	0.02	2.04459
1e-06	34	1.8881		0.04	2.3452	0.02018	2.04678
5e-07	48.731	2.0092		0.1	3.0942	0.02036	2.04897
2.5e-07	57.3604	2.4979		0.2	4.1915	0.02054	2.05116
1e-07	67.6819	1.9774				0.02072	2.05335
5e-08	76.1421	1.7516				0.0209	2.05554
2.5e-08	91.3706	0.8363				0.02108	2.05773
1e-08	100	1.3533				0.02126	2.05992
5e-09	100	1.541				0.02144	2.06211
						0.02162	2.0643
						0.0218	2.06649
						0.02198	2.06868
						0.02216	2.07087
						0.02234	2.07306
						0.02252	2.07525
						0.0227	2.07744
						0.02288	2.07963
						0.02306	2.08182
						0.02324	2.08401
						0.02342	2.0862
						0.0236	2.08839
						0.02378	2.09058
						0.02396	2.09277
						0.02414	2.09496
						0.02432	2.09715
						0.0245	2.09934
						0.02468	2.10153
						0.02486	2.10372
						0.02505	2.10591
						0.02523	2.1081
						0.02541	2.11029
						0.02559	2.11248
						0.02577	2.11467
						0.02595	2.11686
						0.02613	2.11905
						0.02631	2.12124
						0.02649	2.12343
						0.02667	2.12562
						0.02685	2.12781
						0.02703	2.13
						0.02721	2.13219
						0.02739	2.13438
						0.02757	2.13657
						0.02775	2.13876
						0.02793	2.14095
						0.02811	2.14314
						0.02829	2.14533
						0.02847	2.14752
						0.02865	2.14971
						0.02883	2.1519
						0.02901	2.15409
						0.02919	2.15628
						0.02937	2.15847
						0.02955	2.16065
						0.02973	2.16284
						0.02991	2.16503
						0.03009	2.16722
						0.03027	2.16941
						0.03045	2.1716
						0.03063	2.17379
						0.03081	2.17598
						0.03099	2.17817
						0.03117	2.18036
						0.03135	2.18255
						0.03153	2.18474
						0.03171	2.18693
						0.03189	2.18912
						0.03207	2.19131
						0.03225	2.1935
						0.03243	2.19569
						0.03261	2.19788
						0.03279	2.20007
						0.03297	2.20226
						0.03315	2.20445
						0.03333	2.20664
						0.03351	2.20883
						0.03369	2.21102
						0.03387	2.21321
						0.03405	2.2154
						0.03423	2.21759
						0.03441	2.21978
						0.03459	2.22197
						0.03477	2.22416
						0.03495	2.22635
						0.03514	2.22854
						0.03532	2.23073
						0.0355	2.23292
						0.03568	2.23511
						0.03586	2.2373
						0.03604	2.23949
						0.03622	2.24168
						0.0364	2.24387
						0.03658	2.24606
						0.03676	2.24825
						0.03694	2.25044
						0.03712	2.25263
						0.0373	2.25482
						0.03748	2.25701
						0.03766	2.2592
						0.03784	2.26139
						0.03802	2.26358
						0.0382	2.26577
						0.03838	2.26796
						0.03856	2.27015
						0.03874	2.27234
						0.03892	2.27453
						0.0391	2.27672
						0.03928	2.27891
						0.03946	2.2811
						0.03964	2.28329
						0.03982	2.28548
						0.04	2.28767
						0.04018	2.28986
						0.04036	2.29205
						0.04054	2.29424
						0.04072	2.29643
						0.0409	2.29862
						0.04108	2.30081
						0.04126	2.303
						0.04144	2.30519
						0.04162	2.30737
						0.0418	2.30956
						0.04198	2.31175
						0.04216	2.31394
						0.04234	2.31613
						0.04252	2.31832
						0.0427	2.32051
						0.04288	2.3227
						0.04306	2.32489
						0.04324	2.32708
						0.04342	2.32927
						0.0436	2.33146
						0.04378	2.33365
						0.04396	2.33584
						0.04414	2.33803
						0.04432	2.34022
						0.0445	2.34241
						0.04468	2.3446
						0.04486	2.34679
						0.04505	2.34898
						0.04523	2.35117
						0.04541	2.35336
						0.04559	2.35555
						0.04577	2.35774
						0.04595	2.35993
						0.04613	2.36212
						0.04631	2.36431
						0.04649	2.3665
						0.04667	2.36869
						0.04685	2.37088
						0.04703	2.37307
						0.04721	2.37526
						0.04739	2.37745
						0.04757	2.37964
						0.04775	2.38183
						0.04793	2.38402
						0.04811	2.38621
						0.04829	2.3884
						0.04847	2.39059
						0.04865	2.39278
						0.04883	2.39497
						0.04901	2.39716
						0.04919	2.39935
						0.04937	2.40154
						0.04955	2.40373
						0.04973	2.40592
						0.04991	2.40811
						0.05009	2.4103
						0.05027	2.41249
						0.05045	2.41468
						0.05063	2.41687
						0.05081	2.41906
						0.05099	2.42125
						0.05117	2.42344
						0.05135	2.42563
						0.05153	2.42782
						0.05171	2.43001
						0.05189	2.4322
						0.05207	2.43439
						0.05225	2.43658
						0.05243	2.43877
						0.05261	2.44096
						0.05279	2.44315
						0.05297	2.44534
						0.05315	2.44753
						0.05333	2.44972
						0.05351	2.45191
						0.05369	2.4541
						0.05387	2.45628
						0.05405	2.45847
						0.05423	2.46066
						0.05441	2.46285
						0.05459	2.46504
						0.05477	2.46723
						0.05495	2.46942
						0.05514	2.47161
						0.05532	2.4738
						0.0555	2.47599
						0.05568	2.47818
						0.05586	2.48037
						0.05604	2.48256
						0.05622	2.48475
						0.0564	2.48694
						0.05658	2.48913
						0.05676	2.49132
						0.05694	2.49351
						0.05712	2.4957
						0.0573	2.49789
						0.05748	2.50008
						0.05766	2.50227
						0.05784	2.50446
						0.05802	2.50665
						0.0582	2.50884
						0.05838	2.51103
						0.05856	2.51322
						0.05874	2.51541
						0.05892	2.5176
						0.0591	2.51979
						0.05928	2.52198
						0.05946	2.52417
						0.05964	2.52636
						0.05982	2.52855
						0.06	2.53074
						0.06018	2.53293
						0.06036	2.53512
						0.06054	2.53731
						0.06072	2.5395
						0.0609	2.54169
						0.06108	2.54388
						0.06126	2.54607
						0.06144	2.54826
						0.06162	2.55045
						0.0618	2.55264
						0.06198	2.55483
						0.06216	2.55702
						0.06234	2.55921
						0.06252	2.5614
						0.0627	2.56359
						0.06288	2.56578
						0.06306	2.56797
						0.06324	2.57016
						0.06342	2.57235
						0.0636	2.57454
						0.06378	2.57673
						0.06396	2.57892
						0.06414	2.58111
						0.06432	2.5833
						0.0645	2.58549
						0.06468	2.58768
						0.06486	2.58987
						0.06505	2.59206
						0.06523	2.59425
						0.06541	2.59644
						0.06559	2.59863
						0.06577	2.60082
						0.06595	2.603
						0.06613	2.60519
						0.06631	2.60738
						0.06649	2.60957
						0.06667	2.61176
						0.06685	2.61395
						0.06703	2.61614
						0.06721	2.61833
						0.06739	2.62052
						0.06757	2.62271
						0.06775	2.6249
						0.06793	2.62709
						0.06811	2.62928
						0.06829	2.63147
						0.06847	2.63366
						0.06865	2.63585
						0.06883	2.63804
						0.06901	2.64023
						0.06919	2.64242
						0.06937	2.64461
						0.06955	2.6468
						0.06973	2.64899
						0.06991	2.65118
						0.07009	2.65337
						0.07027	2.65556
						0.07045	2.65775
						0.07063	2.65994
						0.07081	2.66213
						0.07099	2.66432
						0.07117	2.66651
						0.07135	2.6687
						0.07153	2.67089
						0.07171	2.67308
						0.07189	2.67527
						0.07207	2.67746
						0.07225	2.67965
						0.07243	2.68184
						0.07261	2.68403
						0.07279	2.68622
						0.07297	2.68841
						0.07315	2.6906
						0.07333	2.69279
						0.07351	2.69498
						0.07369	2.69717
						0.07387	2.69936
						0.07405	2.70155
						0.07423	2.70374
						0.07441	2.70593
						0.07459	2.70812
						0.07477	2.71031
						0.07495	2.7125
						0.07514	2.71469
						0.07532	2.71688
						0.0755	2.71907
						0.07568	2.72126
						0.07586	2.72345
						0.07604	2.72564
						0.07622	2.72783
						0.0764	2.73002
						0.07658	2.73221
						0.07676	2.7344
						0.07694	2.73659
						0.07712	2.73878
						0.0773	2.74097
						0.07748	2.74316
						0.07766	2.74535
						0.07784	2.74754
						0.07802	2.74972
						0.0782	2.75191
						0.07838	2.7541
						0.07856	2.75629
						0.07874	2.75848
						0.07892	2.76067
						0.0791	2.76286
						0.07928	2.76505
						0.07946	2.76724
						0.07964	2.76943
						0.07982	2.77162
						0.08	2.77381
						0.08018	2.776
						0.08036	2.77819
						0.08054	2.78038
						0.08072	2.78257
						0.0809	2.78476
						0.08108	2.78695
						0.08126	2.78914
						0.08144	2.79133
						0.08162	2.79352
						0.0818	2.79571
						0.08198	2.7979
						0.08216	2.80009
						0.08234	2.80228
						0.08252	2.80447
						0.0827	2.80666
						0.08288	2.80885
						0.08306	2.81104
						0.08324	2.81323
						0.08342	2.81542
						0.0836	2.81761
						0.08378	2.8198
						0.08396	2.82199
						0.08414	2.82418
						0.08432	2.82637
						0.0845	2.82856
						0.08468	2.83075
						0.08486	2.83294
						0.08505	2.83513
						0.08523	2.83732
						0.08541	2.83951
						0.08559	2.8417
						0.08577	2.84389
						0.08595	2.84608
						0.08613	2.84827
						0.08631	2.85046
						0.08649	2.85265
						0.08667	2.85484
						0.08685	2.85703
						0.08703	2.85922
						0.08721	2.86141
						0.08739	2.8636
						0.08757	2.86579
						0.08775	2.86798
						0.08793	2.87017
						0.08811	2.87236
						0.08829	2.87455
						0.08847	2.87674
						0.08865	2.87893
						0.08883	2.88112
						0.08901	2.88331
						0.08919	2.8855
						0.08937	2.88769
						0.08955	2.88988
						0.08973	2.89207
						0.08991	2.89426
						0.09009	2.89644
						0.09027	2.89863
						0.09045	2.90082
						0.09063	2.90301
						0.09081	2.9052
						0.09099	2.90739
						0.09117	2.90958
						0.09135	2.91177
						0.09153	2.91396
						0.09171	2.91615
						0.09189	2.91834
						0.09207	2.92053
						0.09225	2.92272
						0.09243	2.92491
						0.09261	2.9271
						0.09279	2.92929
						0.09297	2.93148
						0.09315	2.93367
						0.09333	2.93586
						0.09351	2.93805
						0.09369	2.94024
						0.09387	2.94243
						0.09405	2.94462
						0.09423	2.94681
						0.09441	2.949
						0.09459	2.95119
						0.09477	2.95338
						0.09495	2.95557
						0.09514	2.95776
						0.09532	2.95995
						0.0955	2.96214
						0.09568	2.96433
						0.09586	2.96652
						0.09604	2.96871
						0.09622	2.9709
						0.0964	2.97309
						0.09658	2.97528
						0.09676	2.97747
						0.09694	2.97966
						0.09712	2.98185
						0.0973	2.98404
						0.09748	2.98623
						0.09766	2.98842
						0.09784	2.99061
						0.09802	2.9928
						0.0982	2.99499
						0.09838	2.99718
						0.09856	2.99937
						0.09874	3.00156
						0.09892	3.00375
						0.0991	3.00594
						0.09928	3.00813
						0.09946	3.01032
						0.09964	3.01251
						0.09982	3.0147
						0.1	3.01689
						0.10018	3.01908
						0.10036	3.02127
						0.10054	3.02346
						0.10072	3.02565
						0.1009	3.02784
						0.10108	3.03003
						0.10126	3.03222
						0.10144	3.03441
						0.10162	3.0366
						0.1018	3.03879
						0.10198	3.04098
						0.10216	3.04316
						0.10234	3.04535
						0.10252	3.04754
						0.1027	3.04973
						0.10288	3.05192
						0.10306	3.05411
						0.10324	3.0563
						0.10342	3.05849
						0.1036	3.06068
						0.10378	3.06287
						0.10396	3.06506
						0.10414	3.06725
						0.10432	3.06944
						0.1045	3.07163
						0.10468	3.07382
						0.10486	3.07601
						0.10505	3.0782
						0.10523	3.08039
						0.10541	3.08258
						0.10559	3.08477
						0.10577	3.08696
						0.10595	3.08915
						0.10613	3.09134
						0.10631	3.09353
						0.10649	3.09572
						0.10667	3.09791
						0.10685	3.1001
						0.10703	3.10229
						0.10721	3.10448
						0.10739	3.10667
						0.10757	3.10886
						0.10775	3.11105
						0.10793	3.11324
						0.10811	3.11543
						0.10829	3.11762
						0.10847	3.11981
						0.10865	3.122
						0.10883	3.12419
						0.10901	3.12638
						0.10919	3.12857
						0.10937	3.13076
						0.10955	3.13295
						0.10973	3.13514
						0.10991	3.13733
						0.11009	3.13952
						0.11027	3.14171
						0.11045	3.1439
						0.11063	3.14609
						0.11081	3.14828
						0.11099	3.15047
						0.11117	3.15266
						0.11135	3.15485
						0.11153	3.15704
						0.11171	3.15923
						0.11189	3.16142
						0.11207	3.16361
						0.11225	3.1658
						0.11243	3.16799
						0.11261	3.17018
						0.11279	3.17237
						0.11297	3.17456
						0.11315	3.17675
						0.11333	3.17894
						0.11351	3.18113
						0.11369	3.18332
						0.11387	3.18551
						0.11405	3.1877
						0.11423	3.18988
						0.11441	3.19207
						0.11459	3.19426
						0.11477	3.19645
						0.11495	3.19864
						0.11514	3.20083
						0.11532	3.20302
						0.1155	3.20521
						0.11568	3.2074
						0.11586	3.20959
						0.11604	3.21178
						0.11622	3.21397
						0.1164	3.21616
						0.11658	3.21835
						0.11676	3.22054
						0.11694	3.22273
						0.11712	3.22492
						0.1173	3.22711
						0.11748	3.2293
						0.11766	3.23149
						0.11784	3.23368
						0.11802	3.23587
						0.1182	3.23806
						0.11838	3.24025
						0.11856	3.24244
						0.11874	3.24463
						0.11892	3.24682
						0.1191	3.24901
						0.11928	3.2512
						0.11946	3.25339
						0.11964	3.25558
						0.11982	3.25777
						0.12	3.25996
						0.12018	3.26215
						0.12036	3.26434
						0.12054	3.26653
						0.12072	3.26872
						0.1209	3.27091
						0.12108	3.2731
						0.12126	3.27529
						0.12144	3.27748
						0.12162	3.27967
						0.1218	3.28186
						0.12198	3.28405
						0.12216	3.28624
						0.12234	3.28843
						0.12252	3.29062
						0.1227	3.29281
						0.12288	3.295
						0.12306	3.29719
						0.12324	3.29938
						0.12342	3.30157
						0.1236	3.30376
						0.12378	3.30595
						0.12396	3.30814
						0.12414	3.31033
						0.12432	3.31252
						0.1245	3.31471
						0.12468	3.3169
						0.12486	3.31909
						0.12505	3.32128
						0.12523	3.32347
						0.12541	3.32566
						0.12559	3.32785
						0.12577	3.33004
						0.12595	3.33223
						0.12613	3.33442
						0.12631	3.3366
						0.12649	3.33879
						0.12667	3.34098
						0.12685	3.34317
						0.12703	3.34536
						0.12721	3.34755
						0.12739	3.34974
						0.12757	3.35193
						0.12775	3.35412
						0.12793	3.35631
						0.12811	3.3585
						0.12829	3.36069
						0.12847	3.36288
						0.12865	3.36507
						0.12883	3.36726
						0.12901	3.36945
						0.12919	3.37164
						0.12937	3.37383
						0.12955	3.37602
						0.12973	3.37821
						0.12991	3.3804
						0.13009	3.38259
						0.13027	3.38478
						0.13045	3.38697
						0.13063	3.38916
						0.13081	3.39135
						0.13099	3.39354
						0.13117	3.39573
						0.13135	3.39792
						0.13153	3.40011
						0.13171	3.4023
						0.13189	3.40449
						0.13207	3.40668
						0.13225	3.40887
						0.13243	3.41106
						0.13261	3.41325
						0.13279	3.41544
						0.13297	3.41763
						0.13315	3.41982
						0.13333	3.42201
						0.13351	3.4242
						0.13369	3.42639
						0.13387	3.42858
						0.13405	3.43077
						0.13423	3.43296
						0.13441	3.43515
						0.13459	3.43734
						0.13477	3.43953
						0.13495	3.44172
						0.13514	3.44391
						0.13532	3.4461
						0.1355	3.44829
						0.13568	3.45048
						0.13586	3.45267
						0.13604	3.45486
						0.13622	3.45705
						0.1364	3.45924
						0.13658	3.46143
						0.13676	3.46362
						0.13694	3.46581
						0.13712	3.468
						0.1373	3.47019
						0.13748	3.47238
						0.13766	3.47457
						0.13784	3.47676
						0.13802	3.47895
						0.1382	3.48114
						0.13838	3.48333
						0.13856	3.48551
						0.13874	3.4877
						0.13892	3.48989
						0.1391	3.49208
						0.13928	3.49427
						0.13946	3.49646
						0.13964	3.49865
						0.13982	3.50084
						0.14	3.50303
						0.14018	3.50522
						0.14036	3.50741
						0.14054	3.5096
						0.14072	3.51179
						0.1409	3.51398
						0.14108	3.51617
						0.14126	3.51836
						0.14144	3.52055
						0.14162	3.52274
						0.1418	3.52493
						0.14198	3.52712
						0.14216	3.52931
						0.14234	3.5315
						0.14252	3.53369
						0.1427	3.53588
						0.14288	3.53807
						0.14306	3.54026
						0.14324	3.54245
						0.14342	3.54464
						0.1436	3.54683
						0.14378	3.54902
						0.14396	3.55121
						0.14414	3.5534
						0.14432	3.55559
						0.1445	3.55778
						0.14468	3.55997
						0.14486	3.56216
						0.14505	3.56435
						0.14523	3.56654
						0.14541	3.56873
						0.14559	3.57092
						0.14577	3.57311
						0.14595	3.5753
						0.14613	3.57749
						0.14631	3.57968
						0.14649	3.58187
						0.14667	3.58406
						0.14685	3.58625
						0.14703	3.58844
						0.14721	3.59063
						0.14739	3.59282
						0.14757	3.59501
						0.14775	3.5972
						0.14793	3.59939
						0.14811	3.60158
						0.14829	3.60377
						0.14847	3.60596
						0.14865	3.60815
						0.14883	3.61034
						0.14901	3.61253
						0.14919	3.61472
						0.14937	3.61691
						0.14955	3.6191
						0.14973	3.62129
						0.14991	3.62348
						0.15009	3.62567
						0.15027	3.62786
						0.15045	3.63005
						0.15063	3.63223
						0.15081	3.63442
						0.15099	3.63661
						0.15117	3.6388
						0.15135	3.64099
						0.15153	3.64318
						0.15171	3.64537
						0.15189	3.64756
						0.15207	3.64975
						0.15225	3.65194
						0.15243	3.65413
						0.15261	3.65632
						0.15279	3.65851
						0.15297	3.6607
						0.15315	3.66289
						0.15333	3.66508
						0.15351	3.66727
						0.15369	3.66946
						0.15387	3.67165
						0.15405	3.67384
						0.15423	3.67603
						0.15441	3.67822
						0.15459	3.68041
						0.15477	3.6826
						0.15495	3.68479
						0.15514	3.68698
						0.15532	3.68917
						0.1555	3.69136
						0.15568	3.69355
						0.15586	3.69574
						0.15604	3.69793
						0.15622	3.70012
						0.1564	3.70231
						0.15658	3.7045
						0.15676	3.70669
						0.15694	3.70888
						0.15712	3.71107
						0.1573	3.71326
						0.15748	3.71545
						0.15766	3.71764
						0.15784	3.71983
						0.15802	3.72202
						0.1582	3.72421
						0.15838	3.7264
						0.15856	3.72859
						0.15874	3.73078
						0.15892	3.73297
						0.1591	3.73516
						0.15928	3.73735
						0.15946	3.73954
						0.15964	3.74173
						0.15982	3.74392
						0.16	3.74611
						0.16018	3.7483
						0.16036	3.75049
						0.16054	3.75268
						0.16072	3.75487
						0.1609	3.75706
						0.16108	3.75925
						0.16126	3.76144
						0.16144	3.76363
						0.16162	3.76582
						0.1618	3.76801
						0.16198	3.7702
						0.16216	3.77239
						0.16234	3.77458
						0.16252	3.77677
						0.1627	3.77895
						0.16288	3.78114
						0.16306	3.78333
						0.16324	3.78552
						0.16342	3.78771
						0.1636	3.7899
						0.16378	3.79209
						0.16396	3.79428
						0.16414	3.79647
						0.16432	3.79866
						0.1645	3.80085
						0.16468	3.80304
						0.16486	3.80523
						0.16505	3.80742
						0.16523	3.80961
						0.16541	3.8118
						0.16559	3.81399
						0.16577	3.81618
						0.16595	3.81837
						0.16613	3.82056
						0.16631	3.82275
						0.16649	3.82494
						0.16667	3.82713
						0.16685	3.82932
						0.16703	3.83151
						0.16721	3.8337
						0.16739	3.83589
						0.16757	3.83808
						0.16775	3.84027
						0.16793	3.84246
						0.16811	3.84465
						0.16829	3.84684
						0.16847	3.84903
						0.16865	3.85122
						0.16883	3.85341
						0.16901	3.8556
						0.16919	3.85779
						0.16937	3.85998
						0.16955	3.86217
						0.16973	3.86436
						0.16991	3.86655
						0.17009	3.86874
						0.17027	3.87093
						0.17045	3.87312
						0.17063	3.87531
						0.17081	3.8775
						0.17099	3.87969
						0.17117	3.88188
						0.17135	3.88407
						0.17153	3.88626
						0.17171	3.88845
						0.17189	3.89064
						0.17207	3.89283
						0.17225	3.89502
						0.17243	3.89721
						0.17261	3.8994
						0.17279	3.90159
						0.17297	3.90378
						0.17315	3.90597
						0.17333	3.90816
						0.17351	3.91035
						0.17369	3.91254
						0.17387	3.91473
						0.17405	3.91692
						0.17423	3.91911
						0.17441	3.9213
						0.17459	3.92349
						0.17477	3.92567
						0.17495	3.92786
						0.17514	3.93005
						0.17532	3.93224
						0.1755	3.93443
						0.17568	3.93662
						0.17586	3.93881
						0.17604	3.941
						0.17622	3.94319
						0.1764	3.94538
						0.17658	3.94757
						0.17676	3.94976
						0.17694	3.95195
						0.17712	3.95414
						0.1773	3.95633
						0.17748	3.95852
						0.17766	3.96071
						0.17784	3.9629
						0.17802	3.96509
						0.1782	3.96728
						0.17838	3.96947
						0.17856	3.97166
						0.17874	3.97385
						0.17892	3.97604
						0.1791	3.97823
						0.17928	3.98042
						0.17946	3.98261
						0.17964	3.9848
						0.17982	3.98699
						0.18	3.98918
						0.18018	3.99137
						0.18036	3.99356
						0.18054	3.99575
						0.18072	3.99794
						0.1809	4.00013
						0.18108	4.00232
						0.18126	4.00451
						0.18144	4.0067
						0.18162	4.00889
						0.1818	4.01108
						0.18198	4.01327
						0.18216	4.01546
						0.18234	4.01765
						0.18252	4.01984
						0.1827	4.02203
						0.18288	4.02422
						0.18306	4.02641
						0.18324	4.0286
						0.18342	4.03079
						0.1836	4.03298
						0.18378	4.03517
						0.18396	4.03736
						0.18414	4.03955
						0.18432	4.04174
						0.1845	4.04393
						0.18468	4.04612
						0.18486	4.04831
						0.18505	4.0505
						0.18523	4.05269
						0.18541	4.05488
						0.18559	4.05707
						0.18577	4.05926
						0.18595	4.06145
						0.18613	4.06364
						0.18631	4.06583
						0.18649	4.06802
						0.18667	4.07021
						0.18685	4.07239
						0.18703	4.07458
						0.18721	4.07677
						0.18739	4.07896
						0.18757	4.08115
						0.18775	4.08334
						0.18793	4.08553
						0.18811	4.08772
						0.18829	4.08991
						0.18847	4.0921
						0.18865	4.09429
						0.18883	4.09648
						0.18901	4.09867
						0.18919	4.10086
						0.18937	4.10305
						0.18955	4.10524
						0.18973	4.10743
						0.18991	4.10962
						0.19009	4.11181
						0.19027	4.114
						0.19045	4.11619
						0.19063	4.11838
						0.19081	4.12057
						0.19099	4.12276
						0.19117	4.12495
						0.19135	4.12714
						0.19153	4.12933
						0.19171	4.13152
						0.19189	4.13371
						0.19207	4.1359
						0.19225	4.13809
						0.19243	4.14028
						0.19261	4.14247
						0.19279	4.14466
						0.19297	4.14685
						0.19315	4.14904
						0.19333	4.15123
						0.19351	4.15342
						0.19369	4.15561
						0.19387	4.1578
						0.19405	4.15999
						0.19423	4.16218
						0.19441	4.16437
						0.19459	4.16656
						0.19477	4.16875
						0.19495	4.17094
						0.19514	4.17313
						0.19532	4.17532
						0.1955	4.17751
						0.19568	4.1797
						0.19586	4.18189
						0.19604	4.18408
						0.19622	4.18627
						0.1964	4.18846
						0.19658	4.19065
						0.19676	4.19284
						0.19694	4.19503
						0.19712	4.19722
						0.1973	4.19941
						0.19748	4.2016
						0.19766	4.20379
						0.19784	4.20598
						0.19802	4.20817
						0.1982	4.21036
						0.19838	4.21255
						0.19856	4.21474
						0.19874	4.21693
						0.19892	4.21911
						0.1991	4.2213
						0.19928	4.22349
						0.19946	4.22568
						0.19964	4.22787
						0.19982	4.23006
						0.2	4.23225

## Sheet: Supplementary Figure 5a
X-axis	Y-axis	Error Bar		Inset
I223R/H275Y NA (M)	% Binding	% Binding		X-axis	Y-axis	X-axis	Y-axis
5e-06	8.0472	0.935		[1/Agr] 10-8/M	1/V	[1/Agr] 10-8/M	1/V
2.5e-06	8.2082	1.0372		0.002	1.0875	0.002	1.04562
1e-06	17.382	3.9299		0.004	1.0894	0.0021	1.04742
5e-07	26.2876	0.935		0.01	1.2104	0.0022	1.04922
2.5e-07	39.8069	1.0372		0.02	1.3566	0.00229	1.05102
1e-07	65.2361	1.3586		0.04	1.6613	0.00239	1.05281
5e-08	89.7532	0.935		0.1	2.8765	0.00249	1.05461
2.5e-08	99	1.0372				0.00259	1.05641
1e-08	100	1.3586				0.00269	1.05821
						0.00278	1.06001
						0.00288	1.06181
						0.00298	1.06361
						0.00308	1.06541
						0.00318	1.06721
						0.00328	1.06901
						0.00337	1.07081
						0.00347	1.07261
						0.00357	1.07441
						0.00367	1.07621
						0.00377	1.078
						0.00386	1.0798
						0.00396	1.0816
						0.00406	1.0834
						0.00416	1.0852
						0.00426	1.087
						0.00435	1.0888
						0.00445	1.0906
						0.00455	1.0924
						0.00465	1.0942
						0.00475	1.096
						0.00484	1.0978
						0.00494	1.0996
						0.00504	1.10139
						0.00514	1.10319
						0.00524	1.10499
						0.00534	1.10679
						0.00543	1.10859
						0.00553	1.11039
						0.00563	1.11219
						0.00573	1.11399
						0.00583	1.11579
						0.00592	1.11759
						0.00602	1.11939
						0.00612	1.12119
						0.00622	1.12299
						0.00632	1.12479
						0.00641	1.12658
						0.00651	1.12838
						0.00661	1.13018
						0.00671	1.13198
						0.00681	1.13378
						0.0069	1.13558
						0.007	1.13738
						0.0071	1.13918
						0.0072	1.14098
						0.0073	1.14278
						0.0074	1.14458
						0.00749	1.14638
						0.00759	1.14818
						0.00769	1.14997
						0.00779	1.15177
						0.00789	1.15357
						0.00798	1.15537
						0.00808	1.15717
						0.00818	1.15897
						0.00828	1.16077
						0.00838	1.16257
						0.00847	1.16437
						0.00857	1.16617
						0.00867	1.16797
						0.00877	1.16977
						0.00887	1.17157
						0.00896	1.17337
						0.00906	1.17516
						0.00916	1.17696
						0.00926	1.17876
						0.00936	1.18056
						0.00946	1.18236
						0.00955	1.18416
						0.00965	1.18596
						0.00975	1.18776
						0.00985	1.18956
						0.00995	1.19136
						0.01004	1.19316
						0.01014	1.19496
						0.01024	1.19676
						0.01034	1.19855
						0.01044	1.20035
						0.01053	1.20215
						0.01063	1.20395
						0.01073	1.20575
						0.01083	1.20755
						0.01093	1.20935
						0.01103	1.21115
						0.01112	1.21295
						0.01122	1.21475
						0.01132	1.21655
						0.01142	1.21835
						0.01152	1.22015
						0.01161	1.22195
						0.01171	1.22374
						0.01181	1.22554
						0.01191	1.22734
						0.01201	1.22914
						0.0121	1.23094
						0.0122	1.23274
						0.0123	1.23454
						0.0124	1.23634
						0.0125	1.23814
						0.01259	1.23994
						0.01269	1.24174
						0.01279	1.24354
						0.01289	1.24534
						0.01299	1.24713
						0.01309	1.24893
						0.01318	1.25073
						0.01328	1.25253
						0.01338	1.25433
						0.01348	1.25613
						0.01358	1.25793
						0.01367	1.25973
						0.01377	1.26153
						0.01387	1.26333
						0.01397	1.26513
						0.01407	1.26693
						0.01416	1.26873
						0.01426	1.27053
						0.01436	1.27232
						0.01446	1.27412
						0.01456	1.27592
						0.01465	1.27772
						0.01475	1.27952
						0.01485	1.28132
						0.01495	1.28312
						0.01505	1.28492
						0.01515	1.28672
						0.01524	1.28852
						0.01534	1.29032
						0.01544	1.29212
						0.01554	1.29392
						0.01564	1.29571
						0.01573	1.29751
						0.01583	1.29931
						0.01593	1.30111
						0.01603	1.30291
						0.01613	1.30471
						0.01622	1.30651
						0.01632	1.30831
						0.01642	1.31011
						0.01652	1.31191
						0.01662	1.31371
						0.01671	1.31551
						0.01681	1.31731
						0.01691	1.31911
						0.01701	1.3209
						0.01711	1.3227
						0.01721	1.3245
						0.0173	1.3263
						0.0174	1.3281
						0.0175	1.3299
						0.0176	1.3317
						0.0177	1.3335
						0.01779	1.3353
						0.01789	1.3371
						0.01799	1.3389
						0.01809	1.3407
						0.01819	1.3425
						0.01828	1.34429
						0.01838	1.34609
						0.01848	1.34789
						0.01858	1.34969
						0.01868	1.35149
						0.01877	1.35329
						0.01887	1.35509
						0.01897	1.35689
						0.01907	1.35869
						0.01917	1.36049
						0.01927	1.36229
						0.01936	1.36409
						0.01946	1.36589
						0.01956	1.36769
						0.01966	1.36948
						0.01976	1.37128
						0.01985	1.37308
						0.01995	1.37488
						0.02005	1.37668
						0.02015	1.37848
						0.02025	1.38028
						0.02034	1.38208
						0.02044	1.38388
						0.02054	1.38568
						0.02064	1.38748
						0.02074	1.38928
						0.02083	1.39108
						0.02093	1.39287
						0.02103	1.39467
						0.02113	1.39647
						0.02123	1.39827
						0.02133	1.40007
						0.02142	1.40187
						0.02152	1.40367
						0.02162	1.40547
						0.02172	1.40727
						0.02182	1.40907
						0.02191	1.41087
						0.02201	1.41267
						0.02211	1.41447
						0.02221	1.41627
						0.02231	1.41806
						0.0224	1.41986
						0.0225	1.42166
						0.0226	1.42346
						0.0227	1.42526
						0.0228	1.42706
						0.02289	1.42886
						0.02299	1.43066
						0.02309	1.43246
						0.02319	1.43426
						0.02329	1.43606
						0.02339	1.43786
						0.02348	1.43966
						0.02358	1.44145
						0.02368	1.44325
						0.02378	1.44505
						0.02388	1.44685
						0.02397	1.44865
						0.02407	1.45045
						0.02417	1.45225
						0.02427	1.45405
						0.02437	1.45585
						0.02446	1.45765
						0.02456	1.45945
						0.02466	1.46125
						0.02476	1.46305
						0.02486	1.46485
						0.02495	1.46664
						0.02505	1.46844
						0.02515	1.47024
						0.02525	1.47204
						0.02535	1.47384
						0.02545	1.47564
						0.02554	1.47744
						0.02564	1.47924
						0.02574	1.48104
						0.02584	1.48284
						0.02594	1.48464
						0.02603	1.48644
						0.02613	1.48824
						0.02623	1.49003
						0.02633	1.49183
						0.02643	1.49363
						0.02652	1.49543
						0.02662	1.49723
						0.02672	1.49903
						0.02682	1.50083
						0.02692	1.50263
						0.02702	1.50443
						0.02711	1.50623
						0.02721	1.50803
						0.02731	1.50983
						0.02741	1.51163
						0.02751	1.51343
						0.0276	1.51522
						0.0277	1.51702
						0.0278	1.51882
						0.0279	1.52062
						0.028	1.52242
						0.02809	1.52422
						0.02819	1.52602
						0.02829	1.52782
						0.02839	1.52962
						0.02849	1.53142
						0.02858	1.53322
						0.02868	1.53502
						0.02878	1.53682
						0.02888	1.53861
						0.02898	1.54041
						0.02908	1.54221
						0.02917	1.54401
						0.02927	1.54581
						0.02937	1.54761
						0.02947	1.54941
						0.02957	1.55121
						0.02966	1.55301
						0.02976	1.55481
						0.02986	1.55661
						0.02996	1.55841
						0.03006	1.56021
						0.03015	1.56201
						0.03025	1.5638
						0.03035	1.5656
						0.03045	1.5674
						0.03055	1.5692
						0.03064	1.571
						0.03074	1.5728
						0.03084	1.5746
						0.03094	1.5764
						0.03104	1.5782
						0.03114	1.58
						0.03123	1.5818
						0.03133	1.5836
						0.03143	1.5854
						0.03153	1.58719
						0.03163	1.58899
						0.03172	1.59079
						0.03182	1.59259
						0.03192	1.59439
						0.03202	1.59619
						0.03212	1.59799
						0.03221	1.59979
						0.03231	1.60159
						0.03241	1.60339
						0.03251	1.60519
						0.03261	1.60699
						0.0327	1.60879
						0.0328	1.61059
						0.0329	1.61238
						0.033	1.61418
						0.0331	1.61598
						0.0332	1.61778
						0.03329	1.61958
						0.03339	1.62138
						0.03349	1.62318
						0.03359	1.62498
						0.03369	1.62678
						0.03378	1.62858
						0.03388	1.63038
						0.03398	1.63218
						0.03408	1.63398
						0.03418	1.63577
						0.03427	1.63757
						0.03437	1.63937
						0.03447	1.64117
						0.03457	1.64297
						0.03467	1.64477
						0.03476	1.64657
						0.03486	1.64837
						0.03496	1.65017
						0.03506	1.65197
						0.03516	1.65377
						0.03526	1.65557
						0.03535	1.65737
						0.03545	1.65916
						0.03555	1.66096
						0.03565	1.66276
						0.03575	1.66456
						0.03584	1.66636
						0.03594	1.66816
						0.03604	1.66996
						0.03614	1.67176
						0.03624	1.67356
						0.03633	1.67536
						0.03643	1.67716
						0.03653	1.67896
						0.03663	1.68076
						0.03673	1.68256
						0.03682	1.68435
						0.03692	1.68615
						0.03702	1.68795
						0.03712	1.68975
						0.03722	1.69155
						0.03732	1.69335
						0.03741	1.69515
						0.03751	1.69695
						0.03761	1.69875
						0.03771	1.70055
						0.03781	1.70235
						0.0379	1.70415
						0.038	1.70595
						0.0381	1.70774
						0.0382	1.70954
						0.0383	1.71134
						0.03839	1.71314
						0.03849	1.71494
						0.03859	1.71674
						0.03869	1.71854
						0.03879	1.72034
						0.03888	1.72214
						0.03898	1.72394
						0.03908	1.72574
						0.03918	1.72754
						0.03928	1.72934
						0.03938	1.73114
						0.03947	1.73293
						0.03957	1.73473
						0.03967	1.73653
						0.03977	1.73833
						0.03987	1.74013
						0.03996	1.74193
						0.04006	1.74373
						0.04016	1.74553
						0.04026	1.74733
						0.04036	1.74913
						0.04045	1.75093
						0.04055	1.75273
						0.04065	1.75453
						0.04075	1.75632
						0.04085	1.75812
						0.04094	1.75992
						0.04104	1.76172
						0.04114	1.76352
						0.04124	1.76532
						0.04134	1.76712
						0.04144	1.76892
						0.04153	1.77072
						0.04163	1.77252
						0.04173	1.77432
						0.04183	1.77612
						0.04193	1.77792
						0.04202	1.77972
						0.04212	1.78151
						0.04222	1.78331
						0.04232	1.78511
						0.04242	1.78691
						0.04251	1.78871
						0.04261	1.79051
						0.04271	1.79231
						0.04281	1.79411
						0.04291	1.79591
						0.04301	1.79771
						0.0431	1.79951
						0.0432	1.80131
						0.0433	1.80311
						0.0434	1.8049
						0.0435	1.8067
						0.04359	1.8085
						0.04369	1.8103
						0.04379	1.8121
						0.04389	1.8139
						0.04399	1.8157
						0.04408	1.8175
						0.04418	1.8193
						0.04428	1.8211
						0.04438	1.8229
						0.04448	1.8247
						0.04457	1.8265
						0.04467	1.8283
						0.04477	1.83009
						0.04487	1.83189
						0.04497	1.83369
						0.04507	1.83549
						0.04516	1.83729
						0.04526	1.83909
						0.04536	1.84089
						0.04546	1.84269
						0.04556	1.84449
						0.04565	1.84629
						0.04575	1.84809
						0.04585	1.84989
						0.04595	1.85169
						0.04605	1.85348
						0.04614	1.85528
						0.04624	1.85708
						0.04634	1.85888
						0.04644	1.86068
						0.04654	1.86248
						0.04663	1.86428
						0.04673	1.86608
						0.04683	1.86788
						0.04693	1.86968
						0.04703	1.87148
						0.04713	1.87328
						0.04722	1.87508
						0.04732	1.87688
						0.04742	1.87867
						0.04752	1.88047
						0.04762	1.88227
						0.04771	1.88407
						0.04781	1.88587
						0.04791	1.88767
						0.04801	1.88947
						0.04811	1.89127
						0.0482	1.89307
						0.0483	1.89487
						0.0484	1.89667
						0.0485	1.89847
						0.0486	1.90027
						0.04869	1.90206
						0.04879	1.90386
						0.04889	1.90566
						0.04899	1.90746
						0.04909	1.90926
						0.04919	1.91106
						0.04928	1.91286
						0.04938	1.91466
						0.04948	1.91646
						0.04958	1.91826
						0.04968	1.92006
						0.04977	1.92186
						0.04987	1.92366
						0.04997	1.92546
						0.05007	1.92725
						0.05017	1.92905
						0.05026	1.93085
						0.05036	1.93265
						0.05046	1.93445
						0.05056	1.93625
						0.05066	1.93805
						0.05075	1.93985
						0.05085	1.94165
						0.05095	1.94345
						0.05105	1.94525
						0.05115	1.94705
						0.05125	1.94885
						0.05134	1.95064
						0.05144	1.95244
						0.05154	1.95424
						0.05164	1.95604
						0.05174	1.95784
						0.05183	1.95964
						0.05193	1.96144
						0.05203	1.96324
						0.05213	1.96504
						0.05223	1.96684
						0.05232	1.96864
						0.05242	1.97044
						0.05252	1.97224
						0.05262	1.97404
						0.05272	1.97583
						0.05281	1.97763
						0.05291	1.97943
						0.05301	1.98123
						0.05311	1.98303
						0.05321	1.98483
						0.05331	1.98663
						0.0534	1.98843
						0.0535	1.99023
						0.0536	1.99203
						0.0537	1.99383
						0.0538	1.99563
						0.05389	1.99743
						0.05399	1.99922
						0.05409	2.00102
						0.05419	2.00282
						0.05429	2.00462
						0.05438	2.00642
						0.05448	2.00822
						0.05458	2.01002
						0.05468	2.01182
						0.05478	2.01362
						0.05487	2.01542
						0.05497	2.01722
						0.05507	2.01902
						0.05517	2.02082
						0.05527	2.02262
						0.05537	2.02441
						0.05546	2.02621
						0.05556	2.02801
						0.05566	2.02981
						0.05576	2.03161
						0.05586	2.03341
						0.05595	2.03521
						0.05605	2.03701
						0.05615	2.03881
						0.05625	2.04061
						0.05635	2.04241
						0.05644	2.04421
						0.05654	2.04601
						0.05664	2.0478
						0.05674	2.0496
						0.05684	2.0514
						0.05693	2.0532
						0.05703	2.055
						0.05713	2.0568
						0.05723	2.0586
						0.05733	2.0604
						0.05743	2.0622
						0.05752	2.064
						0.05762	2.0658
						0.05772	2.0676
						0.05782	2.0694
						0.05792	2.0712
						0.05801	2.07299
						0.05811	2.07479
						0.05821	2.07659
						0.05831	2.07839
						0.05841	2.08019
						0.0585	2.08199
						0.0586	2.08379
						0.0587	2.08559
						0.0588	2.08739
						0.0589	2.08919
						0.05899	2.09099
						0.05909	2.09279
						0.05919	2.09459
						0.05929	2.09638
						0.05939	2.09818
						0.05949	2.09998
						0.05958	2.10178
						0.05968	2.10358
						0.05978	2.10538
						0.05988	2.10718
						0.05998	2.10898
						0.06007	2.11078
						0.06017	2.11258
						0.06027	2.11438
						0.06037	2.11618
						0.06047	2.11798
						0.06056	2.11978
						0.06066	2.12157
						0.06076	2.12337
						0.06086	2.12517
						0.06096	2.12697
						0.06106	2.12877
						0.06115	2.13057
						0.06125	2.13237
						0.06135	2.13417
						0.06145	2.13597
						0.06155	2.13777
						0.06164	2.13957
						0.06174	2.14137
						0.06184	2.14317
						0.06194	2.14496
						0.06204	2.14676
						0.06213	2.14856
						0.06223	2.15036
						0.06233	2.15216
						0.06243	2.15396
						0.06253	2.15576
						0.06262	2.15756
						0.06272	2.15936
						0.06282	2.16116
						0.06292	2.16296
						0.06302	2.16476
						0.06312	2.16656
						0.06321	2.16836
						0.06331	2.17015
						0.06341	2.17195
						0.06351	2.17375
						0.06361	2.17555
						0.0637	2.17735
						0.0638	2.17915
						0.0639	2.18095
						0.064	2.18275
						0.0641	2.18455
						0.06419	2.18635
						0.06429	2.18815
						0.06439	2.18995
						0.06449	2.19175
						0.06459	2.19354
						0.06468	2.19534
						0.06478	2.19714
						0.06488	2.19894
						0.06498	2.20074
						0.06508	2.20254
						0.06518	2.20434
						0.06527	2.20614
						0.06537	2.20794
						0.06547	2.20974
						0.06557	2.21154
						0.06567	2.21334
						0.06576	2.21514
						0.06586	2.21694
						0.06596	2.21873
						0.06606	2.22053
						0.06616	2.22233
						0.06625	2.22413
						0.06635	2.22593
						0.06645	2.22773
						0.06655	2.22953
						0.06665	2.23133
						0.06674	2.23313
						0.06684	2.23493
						0.06694	2.23673
						0.06704	2.23853
						0.06714	2.24033
						0.06724	2.24212
						0.06733	2.24392
						0.06743	2.24572
						0.06753	2.24752
						0.06763	2.24932
						0.06773	2.25112
						0.06782	2.25292
						0.06792	2.25472
						0.06802	2.25652
						0.06812	2.25832
						0.06822	2.26012
						0.06831	2.26192
						0.06841	2.26372
						0.06851	2.26552
						0.06861	2.26731
						0.06871	2.26911
						0.0688	2.27091
						0.0689	2.27271
						0.069	2.27451
						0.0691	2.27631
						0.0692	2.27811
						0.0693	2.27991
						0.06939	2.28171
						0.06949	2.28351
						0.06959	2.28531
						0.06969	2.28711
						0.06979	2.28891
						0.06988	2.2907
						0.06998	2.2925
						0.07008	2.2943
						0.07018	2.2961
						0.07028	2.2979
						0.07037	2.2997
						0.07047	2.3015
						0.07057	2.3033
						0.07067	2.3051
						0.07077	2.3069
						0.07086	2.3087
						0.07096	2.3105
						0.07106	2.3123
						0.07116	2.3141
						0.07126	2.31589
						0.07136	2.31769
						0.07145	2.31949
						0.07155	2.32129
						0.07165	2.32309
						0.07175	2.32489
						0.07185	2.32669
						0.07194	2.32849
						0.07204	2.33029
						0.07214	2.33209
						0.07224	2.33389
						0.07234	2.33569
						0.07243	2.33749
						0.07253	2.33928
						0.07263	2.34108
						0.07273	2.34288
						0.07283	2.34468
						0.07292	2.34648
						0.07302	2.34828
						0.07312	2.35008
						0.07322	2.35188
						0.07332	2.35368
						0.07342	2.35548
						0.07351	2.35728
						0.07361	2.35908
						0.07371	2.36088
						0.07381	2.36268
						0.07391	2.36447
						0.074	2.36627
						0.0741	2.36807
						0.0742	2.36987
						0.0743	2.37167
						0.0744	2.37347
						0.07449	2.37527
						0.07459	2.37707
						0.07469	2.37887
						0.07479	2.38067
						0.07489	2.38247
						0.07498	2.38427
						0.07508	2.38607
						0.07518	2.38786
						0.07528	2.38966
						0.07538	2.39146
						0.07548	2.39326
						0.07557	2.39506
						0.07567	2.39686
						0.07577	2.39866
						0.07587	2.40046
						0.07597	2.40226
						0.07606	2.40406
						0.07616	2.40586
						0.07626	2.40766
						0.07636	2.40946
						0.07646	2.41126
						0.07655	2.41305
						0.07665	2.41485
						0.07675	2.41665
						0.07685	2.41845
						0.07695	2.42025
						0.07705	2.42205
						0.07714	2.42385
						0.07724	2.42565
						0.07734	2.42745
						0.07744	2.42925
						0.07754	2.43105
						0.07763	2.43285
						0.07773	2.43465
						0.07783	2.43644
						0.07793	2.43824
						0.07803	2.44004
						0.07812	2.44184
						0.07822	2.44364
						0.07832	2.44544
						0.07842	2.44724
						0.07852	2.44904
						0.07861	2.45084
						0.07871	2.45264
						0.07881	2.45444
						0.07891	2.45624
						0.07901	2.45804
						0.07911	2.45984
						0.0792	2.46163
						0.0793	2.46343
						0.0794	2.46523
						0.0795	2.46703
						0.0796	2.46883
						0.07969	2.47063
						0.07979	2.47243
						0.07989	2.47423
						0.07999	2.47603
						0.08009	2.47783
						0.08018	2.47963
						0.08028	2.48143
						0.08038	2.48323
						0.08048	2.48502
						0.08058	2.48682
						0.08067	2.48862
						0.08077	2.49042
						0.08087	2.49222
						0.08097	2.49402
						0.08107	2.49582
						0.08117	2.49762
						0.08126	2.49942
						0.08136	2.50122
						0.08146	2.50302
						0.08156	2.50482
						0.08166	2.50662
						0.08175	2.50842
						0.08185	2.51021
						0.08195	2.51201
						0.08205	2.51381
						0.08215	2.51561
						0.08224	2.51741
						0.08234	2.51921
						0.08244	2.52101
						0.08254	2.52281
						0.08264	2.52461
						0.08273	2.52641
						0.08283	2.52821
						0.08293	2.53001
						0.08303	2.53181
						0.08313	2.5336
						0.08323	2.5354
						0.08332	2.5372
						0.08342	2.539
						0.08352	2.5408
						0.08362	2.5426
						0.08372	2.5444
						0.08381	2.5462
						0.08391	2.548
						0.08401	2.5498
						0.08411	2.5516
						0.08421	2.5534
						0.0843	2.5552
						0.0844	2.557
						0.0845	2.55879
						0.0846	2.56059
						0.0847	2.56239
						0.08479	2.56419
						0.08489	2.56599
						0.08499	2.56779
						0.08509	2.56959
						0.08519	2.57139
						0.08529	2.57319
						0.08538	2.57499
						0.08548	2.57679
						0.08558	2.57859
						0.08568	2.58039
						0.08578	2.58218
						0.08587	2.58398
						0.08597	2.58578
						0.08607	2.58758
						0.08617	2.58938
						0.08627	2.59118
						0.08636	2.59298
						0.08646	2.59478
						0.08656	2.59658
						0.08666	2.59838
						0.08676	2.60018
						0.08685	2.60198
						0.08695	2.60378
						0.08705	2.60558
						0.08715	2.60737
						0.08725	2.60917
						0.08735	2.61097
						0.08744	2.61277
						0.08754	2.61457
						0.08764	2.61637
						0.08774	2.61817
						0.08784	2.61997
						0.08793	2.62177
						0.08803	2.62357
						0.08813	2.62537
						0.08823	2.62717
						0.08833	2.62897
						0.08842	2.63076
						0.08852	2.63256
						0.08862	2.63436
						0.08872	2.63616
						0.08882	2.63796
						0.08891	2.63976
						0.08901	2.64156
						0.08911	2.64336
						0.08921	2.64516
						0.08931	2.64696
						0.08941	2.64876
						0.0895	2.65056
						0.0896	2.65236
						0.0897	2.65416
						0.0898	2.65595
						0.0899	2.65775
						0.08999	2.65955
						0.09009	2.66135
						0.09019	2.66315
						0.09029	2.66495
						0.09039	2.66675
						0.09048	2.66855
						0.09058	2.67035
						0.09068	2.67215
						0.09078	2.67395
						0.09088	2.67575
						0.09097	2.67755
						0.09107	2.67934
						0.09117	2.68114
						0.09127	2.68294
						0.09137	2.68474
						0.09147	2.68654
						0.09156	2.68834
						0.09166	2.69014
						0.09176	2.69194
						0.09186	2.69374
						0.09196	2.69554
						0.09205	2.69734
						0.09215	2.69914
						0.09225	2.70094
						0.09235	2.70274
						0.09245	2.70453
						0.09254	2.70633
						0.09264	2.70813
						0.09274	2.70993
						0.09284	2.71173
						0.09294	2.71353
						0.09304	2.71533
						0.09313	2.71713
						0.09323	2.71893
						0.09333	2.72073
						0.09343	2.72253
						0.09353	2.72433
						0.09362	2.72613
						0.09372	2.72792
						0.09382	2.72972
						0.09392	2.73152
						0.09402	2.73332
						0.09411	2.73512
						0.09421	2.73692
						0.09431	2.73872
						0.09441	2.74052
						0.09451	2.74232
						0.0946	2.74412
						0.0947	2.74592
						0.0948	2.74772
						0.0949	2.74952
						0.095	2.75132
						0.0951	2.75311
						0.09519	2.75491
						0.09529	2.75671
						0.09539	2.75851
						0.09549	2.76031
						0.09559	2.76211
						0.09568	2.76391
						0.09578	2.76571
						0.09588	2.76751
						0.09598	2.76931
						0.09608	2.77111
						0.09617	2.77291
						0.09627	2.77471
						0.09637	2.7765
						0.09647	2.7783
						0.09657	2.7801
						0.09666	2.7819
						0.09676	2.7837
						0.09686	2.7855
						0.09696	2.7873
						0.09706	2.7891
						0.09716	2.7909
						0.09725	2.7927
						0.09735	2.7945
						0.09745	2.7963
						0.09755	2.7981
						0.09765	2.7999
						0.09774	2.80169
						0.09784	2.80349
						0.09794	2.80529
						0.09804	2.80709
						0.09814	2.80889
						0.09823	2.81069
						0.09833	2.81249
						0.09843	2.81429
						0.09853	2.81609
						0.09863	2.81789
						0.09872	2.81969
						0.09882	2.82149
						0.09892	2.82329
						0.09902	2.82508
						0.09912	2.82688
						0.09922	2.82868
						0.09931	2.83048
						0.09941	2.83228
						0.09951	2.83408
						0.09961	2.83588
						0.09971	2.83768
						0.0998	2.83948
						0.0999	2.84128
						0.1	2.84308

[truncated: 21 more sheets: Supplementary Figure 5b, Supplementary Figure 6a, Supplementary Figure 6b, Supplementary Figure 6c, Supplementary Figure 7a, Supplementary Figure 7b, Supplementary Figure 7c, Supplementary Figure 8, Supplementary Figure 9a, Supplementary Figure 9b, Supplementary Figure 10, Supplementary Figure 11, Supplementary Figure 12a, Supplementary Figure 12b, Supplementary Figure 12c, Supplementary Figure 12d, Supplementary Figure 13a, Supplementary Figure 13b, Supplementary Figure 13c, Supplementary Figure 13d …]
